# Supplementary material for: Parallel Activin and BMP signaling coordinates R7/R8 photoreceptor subtype pairing in the stochastic Drosophila retina
Source: eLife. 2017 Aug 30;6:e25301. doi: 10.7554/eLife.25301 (PMC5599232; doi:10.7554/eLife.25301)
Supplement: Source code 1. [file elife-25301-code1.py]

import numpy
import scipy.ndimage as ndimage
import scipy.ndimage.filters as filters
import celltool.utility.datafile as datafile
import celltool.utility.image as image
from celltool.utility.path import path
import matplotlib.cm as cm
from pylab import *


"""Set free parameters"""

neighborhood_size = 10  # size of the maximum and minimum filter kernel. Reduce if the code misses maxima; increase if it counts too many.

diff_threshold = 10  # difference between maximum and minimum required for a pixel to be counted as a local max.  Reduce if the code misses dim maxima.

sigma = 1  # sigma for the first gaussian filter
sigma_2 = 3  # sigma for the second gaussian filter

mask_threshold = 20  #threshold value for masking eye disc
M_dil_iter = 17  # number of iterations for dilating the masked eye disc

dilation_footprint = 2  #footprint for dilating the local maxima boolean array; prevent double counting of objects
b_struct = ndimage.generate_binary_structure(2,2)  #connectivity structure for identifying objects

difference_factor = 2  #parameter determining whether a photoreceptor expresses both rhodopsins; it's counted in both channels if the intensity difference between the two channels is less than this value.

w = 2  #width/2, for plotting boxes around identified photoreceptors in output images


parent_dir=path('/Users/erinbarnhart/Desktop/desplan/find_photoreceptors/') #set parent directory
image_files_6 = (parent_dir/'Rh6').files('*.tif')
image_files_5 = (parent_dir/'Rh5').files('*.tif') #get list of image files to analyze


output_header = ['filename','red photoreceptors','blue photoreceptors','white photoreceptors','neighborhood_size','max-min threshold','red-blue threshold','good?']
measurements = []


"""Read, process, and measure image files."""

for f5,f6 in zip(image_files_5,image_files_6):
	
	measures = [f5.namebase]  #start list of measurements with just the image name
	
	print f5.namebase
	print f6.namebase
	
	"""Read image file to array and separate into channels."""
	
	R = image.read_array_from_image_file(f6)[:,:,0] 
	B = image.read_array_from_image_file(f5)[:,:,2] 
	
	if R.shape[0]!=B.shape[0]:
		measures.extend(['images are difference sizes!'])
		measurements.append(measures)
		continue 
	
	I_merge = image.read_array_from_image_file(f5)
	I_merge[:,:,0] = R
	I_merge[:,:,1] = B
	I_merge[:,:,2] = B
	
	image.write_array_as_image_file(I_merge,parent_dir/'merged_images/'+f5.namebase+'.tif')
	
	S = R/2+B/2
	
	print S.shape
	
	"""Apply difference-of-gaussian (DOG) filter to image."""
	
	G = filters.gaussian_filter(S,sigma)
	G2 = filters.gaussian_filter(S,sigma_2)
	
	G = numpy.asarray(G,dtype = 'float32')
	G2 = numpy.asarray(G2,dtype = 'float32')
	
	DOG = G - G2
	DOG[numpy.where(DOG < 0)] = 0
	
	
	"""Mask eye disc."""
	
	M = numpy.zeros(S.shape)
	M[numpy.where(S>mask_threshold)] = 1
	M = ndimage.binary_erosion(M).astype(M.dtype)
	M = ndimage.binary_dilation(M,iterations = M_dil_iter).astype(M.dtype)
	M = ndimage.binary_fill_holes(M)
	
	labeled, num_objects = ndimage.label(M)
	
	object_sizes = []
	n = 1
	while n < num_objects+1:
		O = numpy.zeros(labeled.shape)
		O[numpy.where(labeled == n)] = 1
		object_sizes.append(numpy.sum(O))
		n = n+1
	
	mask_index = numpy.argmax(object_sizes) + 1
	
	M = numpy.zeros(labeled.shape)
	M[numpy.where(labeled == mask_index)] = 1
	
	DOG = DOG*M
	
	"""Find local maxima."""
	
	data_max = filters.maximum_filter(DOG, neighborhood_size)
	maxima = (DOG == data_max)
	data_min = filters.minimum_filter(DOG, neighborhood_size)
	diff = ((data_max - data_min) > diff_threshold)
	maxima[diff == 0] = 0
	maxima = ndimage.morphology.grey_dilation(maxima,dilation_footprint)
	
	labeled, num_objects = ndimage.label(maxima,b_struct)
	XY = numpy.array(ndimage.center_of_mass(maxima, labeled, range(1, num_objects+1)))
	
	print num_objects
	
	"""Determine whether each photoreceptor is red, blue, or both; plot output."""
	
	rP = 0
	bP = 0
	wP = 0
	
	rXY = []
	bXY = []
	wXY = []
	
	R_out = R
	B_out = B
	
	for xy in XY:
		x = xy[0]
		y = xy[1]
		if x-w<0 or x+w+1>=len(R) or y-w<0 or y+w+1>=len(R):
			print 'edge point'
			continue
		
		red_seg = R[x-w:x+w+1,y-w:y+w+1]
		blue_seg = B[x-w:x+w+1,y-w:y+w+1]
		
		red_seg_mean = numpy.mean(red_seg)
		blue_seg_mean = numpy.mean(blue_seg)
		
		if numpy.max([red_seg_mean,blue_seg_mean])>mask_threshold:
			if numpy.max([red_seg_mean,blue_seg_mean])/numpy.min([red_seg_mean,blue_seg_mean])<difference_factor:
				wP = wP+1
				wXY.append([x,y])
				
				R_out[x-w:x+w+1,y+w+1]=254
				R_out[x-w:x+w+1,y-w]=254
				R_out[x-w,y-w:y+w+1]=254
				R_out[x+w+1,y-w:y+w+1]=254
				
				B_out[x-w:x+w+1,y+w+1]=254
				B_out[x-w:x+w+1,y-w]=254
				B_out[x-w,y-w:y+w+1]=254
				B_out[x+w+1,y-w:y+w+1]=254
				
			elif numpy.argmax([red_seg_mean,blue_seg_mean])==0:
				rP = rP+1
				rXY.append([x,y])
				
				R_out[x-w:x+w+1,y+w+1]=254
				R_out[x-w:x+w+1,y-w]=254
				R_out[x-w,y-w:y+w+1]=254
				R_out[x+w+1,y-w:y+w+1]=254
			else:
				bP = bP+1
				bXY.append([x,y])
				
				B_out[x-w:x+w+1,y+w+1]=254
				B_out[x-w:x+w+1,y-w]=254
				B_out[x-w,y-w:y+w+1]=254
				B_out[x+w+1,y-w:y+w+1]=254
	
	measures.extend([rP,bP,wP])
	measures.extend([neighborhood_size,diff_threshold,difference_factor,0])
	measurements.append(measures)
	
	I_out = image.read_array_from_image_file(f6)
	I_out[:,:,0]=R_out
	I_out[:,:,1]=B_out
	I_out[:,:,2]=B_out
	
	image.write_array_as_image_file(I_out,parent_dir/'plots/'+f5.namebase+'_output.tif')
	
	DOG = numpy.asarray(DOG,dtype = 'uint8')
	
	M = numpy.asarray(M,dtype = 'uint8')


"""Save photoreceptor counts."""

datafile.write_data_file([output_header]+measurements,parent_dir/'photoreceptor_counts.csv')
