# Supplementary material for: Parallel Activin and BMP signaling coordinates R7/R8 photoreceptor subtype pairing in the stochastic Drosophila retina
Source: eLife. 2017 Aug 30;6:e25301. doi: 10.7554/eLife.25301 (PMC5599232; doi:10.7554/eLife.25301)
Supplement: Source data 1. — R8 photoreceptor subtype counts for each scored retina for all genotypes are listed with calculated average percentages of Rh5, Rh6, and Rh5 + Rh6 co-expressing cells. Standard deviation and standard error are also calculated for all groups. Genotype averages with standard error are presented and color coded in columns A-G (blue = Rh5, purple = Rh5 + Rh6 co-expression, red = Rh6). [file elife-25301-data1.xlsx]

## Sheet: Sheet1
filename	red photoreceptors	blue photoreceptors	white photoreceptors
		average			std error						Rh6	Rh5	co	total	Rh6%	co	Rh5%		Rh6	Rh5	co	total	Rh6%	co	Rh5%		Rh6	Rh5	co	total	Rh6%	co	Rh5%		Rh6	Rh5	co	total	Rh6%	co	Rh5%		Rh6	Rh5	co	total	Rh6%	co	Rh5%
	Rh5%	co%	Rh6%	Rh5	co	Rh6				dppd8dppd10	170	32	0	202	84.1584	0	15.8416	lGMRDcr2dppRNAiBL36779	113	5	0	118	95.7627	0	4.23729	lGMR3dcr2dpprnai8a3	178	32	0	210	84.7619	0	15.2381	lGMRDcr2gbbRNAiBL34898	116	19	0	135	85.9259	0	14.0741	gbbRNAi31257	125	19	0	144	86.8056	0	13.1944
CanS	41.6111	0	58.3889	1.36066	0	1.36066				dppd8dppd10a 3	155	65	0	220	70.4545	0	29.5455	lGMRDcr2dppRNAiBL36779a	157	4	0	161	97.5155	0	2.48447	lGMR3dcr2dpprnai8b2a	207	41	0	248	83.4677	0	16.5323	lGMRDcr2gbbRNAiBL34898a	119	14	0	133	89.4737	0	10.5263	gbbRNAi31257a	56	15	0	71	78.8732	0	21.1268
dppd8/d10	22.2796	0	77.7204	3.55236	0	3.55236				dppd8dppd10a	218	36	0	254	85.8268	0	14.1732	lGMRDcr2dppRNAiBL36779b	176	20	0	196	89.7959	0	10.2041	lGMR3dcr2dpprnai9b29b3	289	57	0	346	83.526	0	16.474	gbbRNAi34893xDcr2lGMR	109	38	0	147	74.1497	0	25.8503	gbbRNAi31257b	68	9	0	77	88.3117	0	11.6883
lGMR x Bal 29C	42.5319	0.859904	56.6082	3.35896	0.330634	3.51549				dppd8dppd10b	52	13	0	65	80	0	20	lGMRDcr2dppRNAiBL36779c	116	1	0	117	99.1453	0	0.854701									gbbRNAi34893xDcr2lGMR1	93	19	0	112	83.0357	0	16.9643
Dcr2; lGMR x CanS 25C	30.8943	0	69.1057	1.87684	0	1.87684				dppd8dppd10c	134	10	0	144	93.0556	0	6.94444	lGMRDcr2dppRNAiBL36779d	103	8	0	111	92.7928	0	7.20721									gbbRNAi34893xDcr2lGMR2	73	18	0	91	80.2198	0	19.7802
UAS-dpp 1486	5.85052	0	94.1495	3.93969	0	3.93969				dppd8FRT39apdppd10FRT39ap	145	56	0	201	72.1393	0	27.8607																	gbbRNAi34893xDcr2lGMR3	140	10	0	150	93.3333	0	6.66667
UAS-dpp BL58783	40.3625	0.102881	59.5347	2.08049	0.102881	1.9838				dppd8FRT39apdppd10FRT39ap1	105	66	0	171	61.4035	0	38.5965																	gbbRNAi34893xDcr2lGMR4	98	44	0	142	69.0141	0	30.9859
dppRNAi BL36779	4.99755	0	95.0025	1.67403	0	1.67403				dppd8FRT39apdppd10FRT39ap2	136	46	0	182	74.7253	0	25.2747																	gbbRNAi34893xDcr2lGMR5	201	7	0	208	96.6346	0	3.36538
dppRNAi 8a3	16.0814	0	83.9186	0.422011	0	0.422011																												gbbRNAi34893xDcr2lGMR6	168	21	0	189	88.8889	0	11.1111
dppRNAi 8D2	0	0	100	0	0	0
dppRNAi 9B2 9B3	0.59557	0	99.4044	0.0801059	0	0.0801059
dppRNAi 25782	3.8157	0	96.1843	0.617986	0	0.617986
dppRNAi 31531	22.3786	0	77.6214	0.273335	0	0.273335
dppRNAi 33611	16.8064	0	83.1936	3.87201	0	3.87201				average					77.7204	0	22.2796						95.0025	0	4.99755						83.9186	0	16.0814						84.5195	0	15.4805						84.6635	0	15.3365
lGMR x UAS-gbb12649	39.6622	0	60.3378	3.54822	0	1.06983				std dev					10.0476	0	10.0476						3.74324	0	3.74324						0.730945	0	0.730945						8.93528	0	8.93528						5.07074	0	5.07074
lGMR x UAS-gbbGFP	33.0981	0	66.9019	4.08135	0	4.08135				std error					3.55236	0	3.55236						1.67403	0	1.67403						0.422011	0	0.422011						2.97843	0	2.97843						2.92759	0	2.92759
gbbRNAi BL34898	15.4805	0	84.5195	2.97843	0	2.97843
gbbRNAi 31257	15.3365	0	84.6635	2.92759	0	2.92759				lGMR2babo9b3a	32	229	0	261	12.2605	0	87.7395	lGMR2babornaidcr2a	183	4	0	187	97.861	0	2.13904	lGMRdcr2baboRNAiVD853	138	33	0	171	80.7018	0	19.2982	lGMR3catkv1	103	182	62	347	29.683	17.8674	52.4496	Dcr2; lGMR x tkvRNAi	153	3	0	156	98.0769	0	1.92308
gbbRNAi	35.2408	0	64.7592	0.625438	0	0.625438				lGMR2babo9b3wtsZ1	26	131	49	206	12.6214	23.7864	63.5922	lGMR2babornaidcr2b	217	5	0	222	97.7477	0	2.25225	lGMRdcr2baboRNAiVD853a	150	18	0	168	89.2857	0	10.7143	lGMR3catkv2	64	135	82	281	22.7758	29.1815	48.0427	Dcr2lGMRxDcr2tkvRNAi	194	0	0	194	100	0	0
gbbRNAi; 2/6B	34.7634	0	65.2366	3.29851	0	3.29851				lGMR2babo9b3wtsZ2	1	194	17	212	0.471698	8.01887	91.5094	lGMR2dcr2babornai	343	8	0	351	97.7208	0	2.2792	lGMRdcr2baboRNAiVD853b	149	12	0	161	92.5466	0	7.45342	lGMR3catkvta29b3a	144	181	256	581	24.7849	44.062	31.1532	Dcr2lGMRxDcr2tkvRNAi1	111	8	0	119	93.2773	0	6.72269
dActB9A3	36.7817	21.5266	41.6916	7.57358	6.94252	9.70962				lGMR2babo9bsb	22	187	8	217	10.1382	3.68664	86.1751	lGMR3babornaidcr2a	202	13	0	215	93.9535	0	6.04651									lGMR3catkvta29b3b	72	196	113	381	18.8976	29.6588	51.4436	Dcr2lGMRxDcr2tkvRNAi2	88	1	0	89	98.8764	0	1.1236
CMdActB1	37.4935	0	62.5065	2.52824	0	2.52824				lGMR2babo9b3a	165	214	0	379	43.5356	0	56.4644	lGMR3babornaidcr2b	380	38	0	418	90.9091	0	9.09091									lGMR3tkv1ahata2a	3	77	36	116	2.58621	31.0345	66.3793	Dcr2lGMRxDcr2tkvRNAi3	109	6	4	119	91.5966	3.36134	5.04202
dActBRNAi BL42493	13.5022	0.8	85.6978	1.35461	0.8	1.36898				lGMR2babo9b3b	105	137	0	242	43.3884	0	56.6116	lgmr3babornaidcr2	351	0	0	351	100	0	0									lGMR3tkv1ahata2b	10	113	87	210	4.7619	41.4286	53.8095	Dcr2lGMRxDcr2tkvRNAi4	126	0	0	126	100	0	0
dActBRNAi BL29597	14.8923	0	85.1077	3.92621	0	3.92621				lGMR2babo9b3c	78	205	0	283	27.5618	0	72.4382	lgmr3babornaidcr21	267	0	0	267	100	0	0									lGMR3tkvact1	31	239	236	506	6.12648	46.6403	47.2332
dActBRNAi BL42795	14.0717	0	85.9283	3.22089	0	3.22089				lGMR2babo9b3d	62	107	0	169	36.6864	0	63.3136	lGMR3babornaidcr2a	202	13	0	215	93.9535	0	6.04651									lGMR3tkvact2	70	108	232	410	17.0732	56.5854	26.3415
dActBRNAi VDRC	17.0806	0	82.9194	4.73769	0	4.73769				lGMR2babo9b3e	76	139	0	215	35.3488	0	64.6512	lGMR3babornaidcr2b	380	38	0	418	90.9091	0	9.09091									lGMR3tkvact4	76	79	51	206	36.8932	24.7573	38.3495
dActBRNAi BL10174	28.973	0	71.027	2.89855	0	2.89855				lGMR3babo09b32	0	110	0	110	0	0	100	lgmr3babornaidcr2	351	0	0	351	100	0	0									lGMR3tkvact6	29	63	23	115	25.2174	20	54.7826
dActBd80	30.5137	4.85232	64.7165	4.59556	4.85232	4.81748				lGMR3babo09b32	0	110	0	110	0	0	100	lgmr3babornaidcr21	267	0	0	267	100	0	0									lGMR3tkvasterik	10	88	116	214	4.6729	54.2056	41.1215
lGMR x UAS-daw d05680	17.1911	1.52974	81.2791	2.22512	0.61903	1.86134				lGMRbabo9b3c	22	143	0	165	13.3333	0	86.6667	lGMR3dcr2babornai	199	36	0	235	84.6809	0	15.3191									lGMR3tkvact3	49	69	32	150	32.6667	21.3333	46
lGMR x UASdaw 113490	44.3539	7.47741	48.1687	1.47553	1.72145	2.66659				lGMR3babo9b3a	109	379	0	488	22.3361	0	77.6639	lGMR3dcr2babornai	224	43	0	267	83.8951	0	16.1049									lGMR3catkv1	103	182	62	347	29.683	17.8674	52.4496
lGMR x UAS-daw 103179	40.5508	5.34333	54.1059	3.2308	1.39627	4.46474				lGMR3babo9b3b	70	167	0	237	29.5359	0	70.4641																	lGMR3catkv2	64	135	82	281	22.7758	29.1815	48.0427
lGMR x UAS-daw 9B2	44.0224	0	55.9776	3.34061	0	3.34061				lGMRbaboQD-moderate1	42	153	0	195	21.5385	0	78.4615																	lGMR3catkvta29b3a	144	181	256	581	24.7849	44.062	31.1532
lGMR x UAS-daw 9A3	44.0728	0	55.9272	2.76868	0	2.76868				lGMRbaboQD-moderate2	27	132	0	159	16.9811	0	83.0189																	lGMR3catkvta29b3b	72	196	113	381	18.8976	29.6588	51.4436
dawRNAi 105309	9.78515	0	90.2149	1.67536	0	1.67536				lGMRbaboQD-moderate3	12	243	0	255	4.70588	0	95.2941
dawRNAi 13420	7.33343	0.151566	92.515	2.38735	0.102232	2.43545				lGMRxbaboact2	36	295	0	331	10.8761	0	89.1239
dawRNAi 34974	26.4028	0.136118	73.4611	1.96632	0.0886131	1.95779				lGMRxbaboact3	62	243	0	305	20.3279	0	79.6721
dawRNAi 50911	20.0224	1.36451	78.613	2.97477	0.559432	3.14111				lGMRxbaboact4	39	322	0	361	10.8033	0	89.1967
myoRNAi BL31200	16.0391	0	83.9609	5.74348	0	5.74348
myoRNAi 31114	20.8588	0.899591	78.2416	3.37329	0.451086	2.94857
myoRNAi 36840	18.6225	0.364964	81.0126	2.24972	0.364964	2.2194				average					18.6226	1.7746	79.6029						94.7408	0	5.25918						87.5114	0	12.4886						20.1425	33.5953	46.2622						96.9712	0.560224	2.46856
mavRNAi 34650	43.0975	0	56.9025	0.61384	0	0.61384				std dev					13.7292	5.52841	13.6167						5.68426	0	5.68426						6.11852	0	6.11852						10.631	12.6188	10.374						3.62575	1.37226	2.79336
mavRNAi 36809	40.0721	0	59.9279	3.98191	0	3.98191				std error					3.06993	1.23619	3.04478						1.57653	0	1.57653						3.53253	0	3.53253						2.65775	3.1547	2.59351						1.48021	0.560224	1.14039
lGMR x UAS-scw HA57A2	24.8791	0	75.1209	6.93399	0	6.93399
lGMR x UAS-scw HA1A3	31.535	0	68.465	2.33742	0	2.33742				lGMRmadflag44256	44	50	105	199	22.1106	52.7638	25.1256	lGMR3dcr2madRNAi12635	207	21	0	228	90.7895	0	9.21053	lGMR3flagsmad2a	216	218	0	434	49.7696	0	50.2304	lGMR3Dcr2Dsmad2RNAi14609	267	26	0	293	91.1263	0	8.87372	madflaglGMRxDcr2smad2RNAi	84	49	0	133	63.1579	0	36.8421
lGMR x UAS-scw 2A2	26.7895	0	73.2105	10.4151	0	10.4151				lGMRmadflag44256a	71	145	86	302	23.5099	28.4768	48.0132	lGMR3dcr2madRNAi12635a	269	32	0	301	89.3688	0	10.6312	lGMR3flagsmad2b	203	225	0	428	47.4299	0	52.5701	lGMR3Dcr2Dsmad2RNAi14609a	216	31	0	247	87.4494	0	12.5506	madflaglGMRxDcr2smad2RNAi1	44	23	0	67	65.6716	0	34.3284
scwRNAi 21400	25.5102	0	74.4898	2.65306	0	2.65306				lGMRmadflag44256b	31	82	55	168	18.4524	32.7381	48.8095	lGMR3dcr2madRNAi12635b	262	15	0	277	94.5848	0	5.41516	lGMR3flagsmad2c	349	193	0	542	64.3911	0	35.6089	lGMR3Dcr2Dsmad2RNAi14609b	291	115	0	406	71.6749	0	28.3251	madflaglGMRxDcr2smad2RNAi10	123	54	0	177	69.4915	0	30.5085
scwRNAi 21399	22.7241	0	77.2759	1.49118	0	1.49118				lGMRmadflag44256c	44	30	86	160	27.5	53.75	18.75	Dcr2lGMRxmadRNAiDcr2	120	0	0	120	100	0	0	lGMRuasflagSmad229C	56	139	0	195	28.7179	0	71.2821	lGMR3Dcr2Dsmad2RNAi14609c	294	28	0	322	91.3043	0	8.69565	madflaglGMRxDcr2smad2RNAi11	90	74	0	164	54.878	0	45.122
scwRNAi 105303	22.3732	0	77.6268	5.06766	0	5.06766												Dcr2lGMRxmadRNAiDcr2a	60	0	0	60	100	0	0	lGMRuasflagSmad229C1	93	190	0	283	32.8622	0	67.1378									madflaglGMRxDcr2smad2RNAi2	108	18	4	130	83.0769	3.07692	13.8462
dppRNAi 8a3	16.0814	0	83.9186	0.422011	0	0.422011												Dcr2lGMRxmadRNAiDcr2b	43	0	0	43	100	0	0	lGMRuasflagSmad229C2	53	169	0	222	23.8739	0	76.1261									madflaglGMRxDcr2smad2RNAi3	73	34	13	120	60.8333	10.8333	28.3333
scwRNAi 21400	25.5102	0	74.4898	2.65306	0	2.65306												Dcr2lGMRxmadRNAiDcr2c	86	0	1	87	98.8506	1.14943	0	lGMRuasflagSmad229C3	118	63	0	181	65.1934	0	34.8066									madflaglGMRxDcr2smad2RNAi4	98	33	9	140	70	6.42857	23.5714
gbbRNAi	35.2408	0	64.7592	0.625438	0	0.625438																																				madflaglGMRxDcr2smad2RNAi5	91	40	0	131	69.4656	0	30.5344
dppRNAi BL36779	4.99755	0	95.0025	1.67403	0	1.67403																																				madflaglGMRxDcr2smad2RNAi7	58	52	26	136	42.6471	19.1176	38.2353
dppRNAi x gbbRNAi	36.1188	0	63.8812	3.3139	0	3.3139																																				madflaglGMRxDcr2smad2RNAi8	159	64	0	223	71.3004	0	28.6996
scwRNAi 105303	22.3732	0	77.6268	5.06766	0	5.06766																																				madflaglGMRxDcr2smad2RNAi9	107	74	8	189	56.6138	4.2328	39.1534
Dcr2; lGMR; gbbRNAi x dppRNAi 8A3	40.8525	0	59.1475	2.41402	0	2.41402
Dcr2; lGMR; gbbRNAi x scwRNAi 105303	21.5893	0	78.4107	4.64018	0	4.64018				average					22.8932	41.9322	35.1746						96.2277	0.164204	3.60813						44.6054	0	55.3946						85.3887	0	14.6113						64.2851	3.97175	31.7431
Dcr2; lGMR; dppRNAi 36779 x scwRNAi 21400	54.5404	0	45.4596	4.276	0	4.276				std dev					3.73882	13.198	15.508						4.6348	0.434442	4.76184						16.6838	0	16.6838						9.31361	0	9.31361						10.5812	6.14844	8.48346
dppRNAi BL36779	4.99755	0	95.0025	1.67403	0	1.67403				std error					1.86941	6.59901	7.75398						1.75179	0.164204	1.79981						6.30589	0	6.30589						4.65681	0	4.65681						3.19034	1.85382	2.55786
dActBRNAi BL29597	14.8923	0	85.1077	3.92621	0	3.92621
dActBRNAi BL42493	13.5022	0.8	85.6978	1.35461	0.8	1.36898				lGMR2uasmelt3at25C	80	112	0	192	41.6667	0	58.3333	GMRDcr2meltRNAiVD105110a	103	0	0	103	100	0	0	lGMR2uaswts1	214	0	0	214	100	0	0	wtsRNAi	0	100	0	100	0	0	100	lGMRDcr2wtsRNAiVD106174	0	177	0	177	0	0	100
myoRNAi BL31200	16.0391	0	83.9609	5.74348	0	5.74348				lGMR2uasmelt3at25C1	60	179	0	239	25.1046	0	74.8954	lGMRDcr2meltRNAiVD105110a	74	1	13	88	84.0909	14.7727	1.13636	lGMR2uaswts2	275	0	0	275	100	0	0	Dcr2lGMRxDcr2wtsRNAi	0	102	0	102	0	0	100	lGMRDcr2wtsRNAiVD106174a	2	96	0	98	2.04082	0	97.9592
Dcr2; ActBRNAi 29597 x lGMR>dppRNAi 36779	9.49181	0	90.5082	2.67174	0	2.67174				lGMR2uasmelt3at25C2	62	160	0	222	27.9279	0	72.0721	lGMRDcr2meltRNAiVD105110b	103	9	36	148	69.5946	24.3243	6.08108	lGMR2uaswts3	315	0	0	315	100	0	0	Dcr2lGMRxDcr2wtsRNAi1	1	120	0	121	0.826446	0	99.1736	lGMRDcr2wtsRNAiVD106174b	0	101	0	101	0	0	100
Dcr2; dppRNAi 36779 x ActBRNAi 42493; lGMR	36.7879	0	63.2121	2.84718	0	2.84718				lGMR2uasmelt3at25C3	90	259	40	389	23.1362	10.2828	66.581	lGMRDcr2meltRNAiVD105110 2	114	2	0	116	98.2759	0	1.72414	lGMR2uaswts3	278	0	0	278	100	0	0	Dcr2lGMRxDcr2wtsRNAi2	0	134	0	134	0	0	100
lGMR>myoRNAi 31200 x Dcr2; dppRNAi	6.29941	0	93.7006	2.6114	0	2.6114				lGMR2uasmelt3at25C4	32	237	29	298	10.7383	9.73154	79.5302	lGMRDcr2meltRNAiVD105110	100	0	0	100	100	0	0	lGMR2wts	160	0	0	160	100	0	0	Dcr2lGMRxDcr2wtsRNAi3	1	108	0	109	0.917431	0	99.0826
dawRNAi, dppRNAi x Dcr2; lGMR	4.95625	0	95.0438	1.03346	0	1.03346				lGMR2uasmelt3at25C5	65	276	88	429	15.1515	20.5128	64.3357									lGMR23uaswts	232	0	0	232	100	0	0	Dcr2lGMRxDcr2wtsRNAi4	0	174	0	174	0	0	100
Dcr2; lGMR x ActBRNAi 42493; myoRNAi 31200	1.35367	0	98.6463	0.61316	0	0.61316																				lGMR23uaswts	351	0	0	351	100	0	0	Dcr2lGMRxDcr2wtsRNAi5	2	198	0	200	1	0	99
lGMR>myoRNAi 31200 x Dcr2; dawRNAi 13420	14.9854	0	85.0146	2.38867	0	2.38867																				lGMRuwts	92	0	0	92	100	0	0	Dcr2lGMRxDcr2wtsRNAi6	0	67	0	67	0	0	100
lGMR>ActBRNAi 42493 x Dcr2; dawRNAi 13420	15.4889	0	84.5111	4.12178	0	4.12178																				lGMRuwts	132	0	0	132	100	0	0
tkv*; ActBRNAi 42493 x Dcr2; lGMR	12.4419	1.4929	86.0652	4.72739	1.08607	4.38803																				lGMRuwts	107	0	0	107	100	0	0
dawRNAi 13420; Dcr2 x tkv*; lGMR	9.05011	18.4818	72.4681	2.09291	3.21569	2.55534
Dcr2lGMRxCanS29C	31.6048	6.05927	62.3359	4.46509	1.43103	4.12551
lGMR x CanS 25C	39.0733	0	60.9267	1.98457	0	1.98457
babo9B3*	79.6029	1.7746	18.6226	3.04478	1.23619	3.06993
baboRNAi VD106092	5.25918	0	94.7408	1.57653	0	1.57653
baboRNAi VD853	12.4886	0	87.5114	3.53253	0	3.53253				average					23.9542	6.75452	69.2913						90.3923	7.81941	1.78832						100	0	0						0.342985	0	99.657						0.680272	0	99.3197
Dcr2; lGMR x babo*; baboRNAi	5.94657	0	94.0534	0.630764	0	0.630764				std dev					10.8043	8.33634	7.69357						13.4073	11.2271	2.51263						0	0	0						0.475633	0	0.475633						1.17827	0	1.17827
baboRNAi; meltRNAi x Dcr2; lGMR; babo*	12.2993	0	87.7007	1.14189	0	1.14189				std error					4.41083	3.4033	3.14089						5.99591	5.02091	1.12368						0	0	0						0.168162	0	0.168162						0.680272	0	0.680272
tkv*	46.2622	33.5953	20.1425	2.59351	3.1547	2.65775
Dcr2; lGMR	31.6048	6.05927	62.3359	4.46509	1.43103	4.12551				tkvactdppRNAixDcr2lGMR	121	167	32	320	37.8125	10	52.1875	tkvactscwRNAi	103	68	66	237	43.4599	27.8481	28.692	babo9B3*, scwRNAi	42	129	0	171	24.5614	0	75.4386	tkv*, babo*, dppRNAi	96	321	40	457	21.0066	8.75274	70.2407	babo*, dppRNAi	91	136	0	227	40.0881	0	59.9119
baboA-i	0	0	100	0	0	0				tkvactdppRNAixDcr2lGMR1	125	115	48	288	43.4028	16.6667	39.9306	DCr2lGMRxtkvactscwRNAi	100	23	128	251	39.8406	50.996	9.16335	Dcr2scwRNAixlGMRbaboact	179	98	0	277	64.6209	0	35.3791	lGMRDcr2tkvactbabo9B3dppRNAiBL36779	61	499	42	602	10.1329	6.97674	82.8904	lGMRbaboactxDcr2dppRNAi	135	110	0	245	55.102	0	44.898
baboB-i	14.8616	0.940301	84.1981	1.04732	0.359789	1.24007				Dcr2dppRNAixtkvactlGMR	144	43	68	255	56.4706	26.6667	16.8627	DCr2lGMRxtkvactscwRNAi1	62	9	130	201	30.8458	64.6766	4.47761	Dcr2scwRNAixlGMRbaboact1	184	40	0	224	82.1429	0	17.8571	lGMRDcr2tkvactbabo9B3dppRNAiBL36779a	59	218	28	305	19.3443	9.18033	71.4754	lGMRbaboactxDcr2dppRNAi1	140	114	0	254	55.1181	0	44.8819
baboC-i	25.9132	1.30341	72.7834	2.20355	0.313532	1.99111				Dcr2dppRNAixtkvactlGMR1	52	40	52	144	36.1111	36.1111	27.7778	DCr2lGMRxtkvactscwRNAi2	188	12	50	250	75.2	20	4.8	Dcr2scwRNAixlGMRbaboact2	172	15	0	187	91.9786	0	8.02139	lGMRDcr2tkvactbabo9B3dppRNAiBL36779b	124	353	72	549	22.5865	13.1148	64.2987	lGMRbaboactxDcr2dppRNAi2	104	128	0	232	44.8276	0	55.1724
U-baboA	63.105	0.877793	36.0172	2.84846	0.560825	3.23597				Dcr2dppRNAixtkvactlGMR2	59	151	55	265	22.2642	20.7547	56.9811	lGMRDcr2scwRNAiVD21400tkvact	78	219	77	374	20.8556	20.5882	58.5561	Dcr2scwRNAixlGMRbaboact3	163	164	0	327	49.8471	0	50.1529	lGMRDcr2tkvactbabo9B3dppRNAiBL36779c	115	433	17	565	20.354	3.00885	76.6372	lGMRbaboactxDcr2dppRNAi3	176	111	0	287	61.324	0	38.676
U-baboB	60.5742	3.84567	35.5801	6.43361	0.881649	6.14312				Dcr2dppRNAixtkvactlGMR3	89	101	59	249	35.743	23.6948	40.5622	lGMRDcr2scwRNAiVD21400tkvact1	105	203	103	411	25.5474	25.0608	49.3917									lGMRDcr2tkvactbabo9B3dppRNAiBL36779d	142	392	47	581	24.4406	8.0895	67.4699	lGMRbaboactxDcr2dppRNAi4	182	97	0	279	65.233	0	34.767
U-baboC	36.5225	0.782139	62.6954	4.73862	0.29591	4.96263				Dcr2dppRNAixtkvactlGMR4	54	93	95	242	22.314	39.2562	38.4298	lGMRDcr2scwRNAiVD21400tkvact2	80	196	75	351	22.792	21.3675	55.8405						62.6302	0	37.3698						19.6441	8.18715	72.1687	lGMRbaboactxDcr2dppRNAi5	167	131	0	298	56.0403	0	43.9597
lGMR	42.5319	0.859904	56.6082	3.35896	0.330634	3.51549				Dcr2dppRNAixtkvactlGMR5	114	64	50	228	50	21.9298	28.0702	lGMRDcr2scwRNAiVD21400tkvact3	129	218	46	393	32.8244	11.7048	55.4707						26.7333	0	26.7333						4.99155	3.28259	6.68034						53.9619	0	46.0381
										tkvactdppRNAixDcr2lGMR	138	22	39	199	69.3467	19.598	11.0553						36.4207	30.2803	33.299						11.9555	0	11.9555						3.52956	2.32114	4.72371						8.795	0	8.795
										tkvactdppRNAixDcr2lGMR1	275	40	16	331	83.0816	4.83384	12.0846						17.5472	18.006	24.3288																						3.3242	0	3.3242
										tkvactdppRNAixDcr2lGMR2	163	16	38	217	75.1152	17.5115	7.37327						6.20388	6.36608	8.60152	tkv*baboRNAi	208	33	7	248	83.871	2.82258	13.3065	lGMRbabo9B3tkvact1	0	96	0	96	0	0	100
tkvRNAi 41904	2.46856	0.560224	96.9712	1.14039	0.560224	1.48021				tkvactdppRNAixDcr2lGMR3	292	20	34	346	84.3931	9.82659	5.78035	lGMRDcr2babo9B3tkvRNAiBL41904	33	254	0	287	11.4983	0	88.5017	Dcr2lGMRxtkvactbaboRNAiDcr2	210	17	8	235	89.3617	3.40426	7.23404	lGMRbabo9B3tkvact2	0	240	0	240	0	0	100
tkvRNAi 105834	6.94945	0	93.0505	1.7252	0	1.7252				tkvactdppRNAixDcr2lGMR4	209	49	34	292	71.5753	11.6438	16.7808	lGMRDcr2babo9B3tkvRNAiBL41904a	10	133	0	143	6.99301	0	93.007	Dcr2lGMRxtkvactbaboRNAiDcr2a	226	13	7	246	91.8699	2.84553	5.28455	lGMRtkvactbabo9B3	11	272	23	306	3.59477	7.51634	88.8889
tkvRNAi 31040	5.14859	1.09546	93.7559	0.475907	1.09546	1.20156				tkvactdppRNAixDcr2lGMR5	235	22	23	280	83.9286	8.21429	7.85714	lGMRDcr2babo9B3tkvRNAiBL41904b	37	218	0	255	14.5098	0	85.4902	Dcr2lGMRxtkvactbaboRNAiDcr2b	83	5	0	88	94.3182	0	5.68182	lGMRtkvactbabo9B3a	11	198	30	239	4.60251	12.5523	82.8452
tkvRNAi 31041	7.03169	0	92.9683	2.22106	0	2.22106				tkvactdppRNAixDcr2lGMR6	214	40	29	283	75.6184	10.2473	14.1343	Dcr2tkvRNAilGMRxDcr2baboact	77	205	0	282	27.305	0	72.695	Dcr2lGMRxtkvactbaboRNAiDcr2c	202	0	5	207	97.5845	2.41546	0	lGMRtkvactbabo9B3b	13	206	31	250	5.2	12.4	82.4
tkvRNAi 35166	19.7561	0	80.2439	2.09506	0	2.09506												Dcr2tkvRNAilGMRxDcr2baboact1	61	195	0	256	23.8281	0	76.1719	Dcr2lGMRxtkvactbaboRNAiDcr2d	222	12	0	234	94.8718	0	5.12821	lGMRtkvactbabo9B3c	17	379	0	396	4.29293	0	95.7071
tkvRNAi 40937	19.8009	0	80.1991	0.835413	0	0.835413				average					56.4785	18.4637	25.0578	Dcr2tkvRNAilGMRxDcr2baboact2	128	181	0	309	41.4239	0	58.5761									lGMRbabo9B3tkvact	2	151	0	153	1.30719	0	98.6928
tkvRNAi 105834	0	0	0	0	0	0				std dev					22.5065	10.0434	16.9275	Dcr2tkvRNAilGMRxDcr2baboact3	44	180	0	224	19.6429	0	80.3571
tkvRNAi 3059	31.7263	12.1131	56.1606	6.46087	5.74264	10.7685				std error					5.81116	2.59319	4.37067	Dcr2tkvRNAilGMRxDcr2baboact4	59	190	0	249	23.6948	0	76.3052									average					2.71391	4.63838	92.6477
tkv delta95K	13.5496	0	86.4504	1.29315	0	1.29315												Dcr2tkvRNAilGMRxDcr2baboact5	65	113	0	178	36.5169	0	63.4831									std dev					2.22584	6.01684	7.84484
saxQD HA1A	44.241	0	55.759	2.81624	0	2.81624																												std error					0.841288	2.27415	2.96507
saxQD HA3X	29.7617	6.78103	63.4573	4.02315	3.29493	5.67479																	22.8236	0	77.1764						91.9795	1.91464	6.10585
saxQD HA5D3	29.0078	0	70.9922	2.82612	0	2.82612																	11.2552	0	11.2552						4.85519	1.51607	4.29449
saxRNAi 42436	12.7515	0.892857	86.3557	1.804	0.892857	2.22819																	3.75173	0	3.75173						1.98212	0.618934	1.75322
saxRNAi 46350	27.1502	0	72.8498	1.95581	0	1.95581
saxRNAi 46356	25.6025	2.0034	72.3941	4.24924	1.15904	3.54071				Dcr2madRNAibaboactxDcr2lGMR	95	40	0	135	70.3704	0	29.6296	lGMRDcr2madRNAsmad2RNAibabo9B3	75	26	0	101	74.2574	0	25.7426	lGMRDcr2tkvactmadRNAi12635	192	0	0	192	100	0	0	tkvactdsmad2RNAixDcr2lGMR	49	56	48	153	32.0261	31.3725	36.6013	lGMRDcr2madRNAiSmad2RNAitkvact	210	18	0	228	92.1053	0	7.89474
saxRNAi 9433	25.9909	0.744681	73.2644	7.21989	0.744681	7.19859				Dcr2madRNAibaboactxDcr2lGMR1	94	65	0	159	59.1195	0	40.8805	lGMRDcr2madRNAsmad2RNAibabo9B3a	22	4	0	26	84.6154	0	15.3846	lGMRDcr2tkvactmadRNAi12635a	144	20	0	164	87.8049	0	12.1951	tkvactdsmad2RNAixDcr2lGMR1	26	122	29	177	14.6893	16.3842	68.9266	lGMRDcr2madRNAiSmad2RNAitkvact1	223	60	0	283	78.7986	0	21.2014
saxRNAi 9434	19.3299	1.21485	79.4553	3.04158	0.707754	2.57309				Dcr2madRNAibaboactxDcr2lGMR2	107	43	0	150	71.3333	0	28.6667	lGMRDcr2madRNAsmad2RNAibabo9B3b	165	81	0	246	67.0732	0	32.9268	lGMRDcr2tkvactmadRNAi12635b	213	4	0	217	98.1567	0	1.84332	tkvactdsmad2RNAixDcr2lGMR2	171	23	47	241	70.9544	19.5021	9.54357	lGMRDcr2madRNAiSmad2RNAitkvact2	158	15	0	173	91.3295	0	8.67052
witRNAi 25949	49.2037	0	50.7963	2.85351	0	2.85351				Dcr2madRNAibaboactxDcr2lGMR3	182	73	0	255	71.3725	0	28.6275	lGMRDcr2madRNAsmad2RNAibabo9B3c	161	54	0	215	74.8837	0	25.1163	tkvactmadRNAixDcr2lGMR	227	4	0	231	98.2684	0	1.7316	tkvactdsmad2RNAixDcr2lGMR3	75	4	13	92	81.5217	14.1304	4.34783	lGMRDcr2madRNAiSmad2RNAitkvact3	85	10	0	95	89.4737	0	10.5263
witRNAi 41906	48.5979	0	51.4021	1.41323	0	1.41323				madRNAilGMRxDcr2baboact	119	18	0	137	86.8613	0	13.1387									tkvactmadRNAixDcr2lGMR1	352	6	0	358	98.324	0	1.67598	tkvactdsmad2RNAixDcr2lGMR4	123	11	20	154	79.8701	12.987	7.14286	lGMRDcr2madRNAiSmad2RNAitkvact4	217	19	0	236	91.9492	0	8.05085
putRNAi 27514	35.229	0	64.771	4.09254	0	4.09254				madRNAilGMRxDcr2baboact1	128	84	0	212	60.3774	0	39.6226									tkvactmadRNAixDcr2lGMR2	231	10	0	241	95.8506	0	4.14938	tkvactdsmad2RNAixDcr2lGMR5	14	5	5	24	58.3333	20.8333	20.8333	tkvactmadRNAismad2RNAixDcr2lGMR	210	48	0	258	81.3953	0	18.6047
putRNAi 35195	11.1573	0	88.8427	2.26066	0	2.26066				madRNAilGMRxDcr2baboact10	144	30	0	174	82.7586	0	17.2414									tkvactmadRNAixDcr2lGMR3	199	8	0	207	96.1353	0	3.86473	tkvactdsmad2RNAixDcr2lGMR6	37	85	47	169	21.8935	27.8107	50.2959	tkvactmadRNAismad2RNAixDcr2lGMR1	194	30	0	224	86.6071	0	13.3929
putRNAi 35701	47.1801	0	52.8199	1.42589	0	1.42589				madRNAilGMRxDcr2baboact2	105	10	0	115	91.3043	0	8.69565									tkvactmadRNAixDcr2lGMR4	230	43	0	273	84.2491	0	15.7509	tkvactdsmad2RNAixDcr2lGMR7	102	12	19	133	76.6917	14.2857	9.02256	tkvactmadRNAismad2RNAixDcr2lGMR2	196	29	0	225	87.1111	0	12.8889
putRNAi 39025	12.8005	1.9948	85.2047	2.11075	1.21159	2.17047				madRNAilGMRxDcr2baboact3	110	27	0	137	80.292	0	19.708									tkvactmadRNAixDcr2lGMR5	184	35	0	219	84.0183	0	15.9817	tkvactdsmad2RNAixDcr2lGMR8	20	148	56	224	8.92857	25	66.0714	tkvactmadRNAismad2RNAixDcr2lGMR3	259	193	0	452	57.3009	0	42.6991
										madRNAilGMRxDcr2baboact4	99	21	0	120	82.5	0	17.5																	Dcr2lGMRxtkvactdSmad2RNAi	68	112	30	210	32.381	14.2857	53.3333	tkvactmadRNAismad2RNAixDcr2lGMR4	208	76	0	284	73.2394	0	26.7606
F19Aeyflp control	56.4447	0	43.5553	2.0602	0	2.0602				madRNAilGMRxDcr2baboact5	73	5	0	78	93.5897	0	6.41026																	Dcr2lGMRxtkvactdSmad2RNAi1	63	129	77	269	23.4201	28.6245	47.9554
F42Deyflp babo9	41.2353	0	58.7647	3.93407	0	3.93407				madRNAilGMRxDcr2baboact6	111	37	0	148	75	0	25																	Dcr2lGMRxtkvactdSmad2RNAi2	95	134	54	283	33.5689	19.0813	47.3498
F42Deyflp control	39.3411	0	60.6589	1.3918	0	1.3918				madRNAilGMRxDcr2baboact7	116	68	0	184	63.0435	0	36.9565																	Dcr2lGMRxtkvactdSmad2RNAi3	90	106	90	286	31.4685	31.4685	37.0629
F19Aeyflp MB388	40.5565	0	59.4435	1.6276	0	1.6276				madRNAilGMRxDcr2baboact8	91	14	0	105	86.6667	0	13.3333																	Dcr2lGMRxtkvactdSmad2RNAi4	201	112	21	334	60.1796	6.28743	33.5329
madflag 44256	35.1746	41.9322	22.8932	7.75398	6.59901	1.86941				madRNAilGMRxDcr2baboact9	139	31	0	170	81.7647	0	18.2353																	Dcr2lGMRxtkvactdSmad2RNAi5	93	92	35	220	42.2727	15.9091	41.8182
madRNAi 12635	3.60813	0.164204	96.2277	1.79981	0.164204	1.75179				average					77.0903	0	22.9097						75.2074	0	24.7926						93.6452	0	6.35475						44.5466	19.8642	35.5892						82.931	0	17.069
dSmad2flag	55.3946	0	44.6054	6.30589	0	6.30589				std dev					10.9215	0	10.9215						7.20377	0	7.20377						6.42399	0	6.42399						24.6419	7.50973	21.2069						10.9549	0	10.9549
dSmad2RNAi 14609	14.6113	0	85.3887	4.65681	0	4.65681				std error					2.81991	0	2.81991						3.60189	0	3.60189						2.14133	0	2.14133						6.36252	1.939	5.4756						3.46424	0	3.46424
madflag, dSmad2RNAi	31.7431	3.97175	64.2851	2.55786	1.85382	3.19034
smad2flag; lGMR x madRNAi; Dcr2	21.0749	0	78.9251	3.51495	0	3.51495				meltRNAibaboactxDcr2lGMR	183	2	0	185	98.9189	0	1.08108	lGMR2uasmelt3babo9B3	32	344	31	407	7.86241	7.61671	84.5209	lGMRDcr2babo9B3wtsRNAiVD106179	0	351	0	351	0	0	100	lGMRxbaboact	103	180	0	283	36.3958	0	63.6042	lGMRDcr2baboRNAimeltRNAiVD105110	289	6	12	307	94.1368	3.90879	1.9544
smad2flag; lGMR x CanS	37.0777	0	62.9223	2.45238	0	2.45238				meltRNAibaboactxDcr2lGMR1	304	2	0	306	99.3464	0	0.653595	lGMR2uasmelt3babo9B3a	13	294	18	325	4	5.53846	90.4615	lGMRDcr2babo9B3wtsRNAiVD106179a	0	100	0	100	0	0	100	lGMRxbaboact1	148	100	0	248	59.6774	0	40.3226	lGMRDcr2baboRNAimeltRNAiVD105110a	177	2	14	193	91.7098	7.25389	1.03627
smad2flag; madflag; lGMR x CanS	70.2438	0.896803	0	7.56595	0.33403	0				meltRNAibaboactxDcr2lGMR2	189	6	0	195	96.9231	0	3.07692	lGMR2uasmelt3babo9B3b	12	193	8	213	5.6338	3.75587	90.6103									lGMRxbaboact2	159	124	0	283	56.1837	0	43.8163	lGMRDcr2baboRNAimeltRNAiVD105110b	257	6	15	278	92.446	5.39568	2.15827
dSmad2flag, madflag	80.2712	1.22317	18.5057	3.79398	0.513871	3.79112				meltRNAibaboactxDcr2lGMR3	161	1	0	162	99.3827	0	0.617284																	lGMRxbaboact3	145	138	0	283	51.2367	0	48.7633
Dcr2; lGMR x madRNAi; dSmad2RNAi	14.9672	0	85.0328	1.80103	0	1.80103				meltRNAibaboactxDcr2lGMR4	131	0	0	131	100	0	0																	lGMRxbaboact4	136	132	0	268	50.7463	0	49.2537
medRNAi19688	15.4328	1.32836	83.2388	3.53621	0.613814	3.39428				lGMRbaboactxmeltRNAiDcr2	239	0	0	239	100	0	0																	lGMRxbaboact5	92	105	0	197	46.7005	0	53.2995
medRNAi19689	20.6986	5.03788	74.2635	3.43222	3.57127	5.79499				lGMRbaboactxmeltRNAiDcr2a	276	0	0	276	100	0	0
Melt	69.2913	6.75452	23.9542	3.14089	3.4033	4.41083				lGMRbaboactxmeltRNAiDcr2b	225	0	0	225	100	0	0
meltRNAi VD105110	1.78832	7.81941	90.3923	1.12368	5.02091	5.99591				lGMRbaboactxmeltRNAiDcr2c	271	0	0	271	100	0	0
Wts	0	0	100	0	0	0				lGMRbaboactxmeltRNAiDcr2d	376	0	0	376	100	0	0
wtsRNAi	99.657	0	0.342985	0.168162	0	0.168162				lGMRbaboactxmeltRNAiDcr2e	230	0	0	230	100	0	0
wtsRNAi 106174	99.3197	0	0.680272	0.680272	0	0.680272
sdRNAi29352	7.1552	13.0662	79.7786	3.19023	5.39402	8.53964
sdRNAi35481	3.01936	6.76391	90.2167	1.62189	2.66603	3.48589
sdRNAi55404	100	0	0	0	0	0
lGMR x UAS-yki 28816	100	0	0	0	0	0
lGMR x UAS-yki 28819	95.4287	0.507555	0	1.82675	0.124983	0				average					99.5065	0	0.493535						5.83207	5.63701	88.5309						0	0	100						50.1567	0	49.8433						92.7642	5.51945	1.71631
lGMR>tkv*; UAS-yki BL28816	100	0	0	0	0	0				std dev					0.93622	0	0.93622						1.93882	1.93231	3.47359						0	0	0						8.12148	0	8.12148						1.24438	1.67598	0.597692
tkvRNAi x UAS-yki	100	0	0	0	0	0				std error					0.282281	0	0.282281						1.11938	1.11562	2.00548						0	0	0						5.74275	0	5.74275						0.718441	0.967626	0.345078
lGMR>tkv*; ykiRNAi	65.6206	20.0064	14.373	3.69753	1.26006	2.83304
Dcr2; babo* x ykiRNAi; lGMR	64.3746	0	35.6254	2.85246	0	2.85246				lGMRDcr2meltRNAiVD105110madflag44256	198	3	0	201	98.5075	0	1.49254	lGMRmadflaguasmelt	1	228	46	275	0.363636	16.7273	82.9091	lGMRDcr2madRNAi12635uasmelt	3	274	0	277	1.08303	0	98.917	lGMRDcr2wtsRNAi34064madRNAi12635	1	409	0	410	0.243902	0	99.7561	lGMRDcr2dsmad2RNAi14639uasmelt	6	264	14	284	2.11268	4.92958	92.9577
Dcr2; dSmad2RNAi x lGMR; UAS-yki	100	0	0	0	0	0				lGMRDcr2meltRNAiVD105110madflag44256a	147	9	0	156	94.2308	0	5.76923	lGMRmadflaguasmelt1	24	292	0	316	7.59494	0	92.4051	lGMRDcr2madRNAi12635uasmelt1	10	526	25	561	1.78253	4.45633	93.7611	lGMRDcr2wtsRNAi34064madRNAi12635a	17	320	0	337	5.04451	0	94.9555	lGMRDcr2dsmad2RNAi14639uasmelt1	1	72	0	73	1.36986	0	98.6301
Dcr2; baboRNAi x lGMR; UAS-yki	100	0	0	0	0	0				lGMRDcr2meltRNAiVD105110madflag44256b	215	9	0	224	95.9821	0	4.01786	lGMRmadflaguasmelt2	7	290	102	399	1.75439	25.5639	72.6817	lGMRDcr2madRNAi12635uasmelt2	2	302	11	315	0.634921	3.49206	95.873	lGMRDcr2wtsRNAi34064madRNAi12635b	3	267	0	270	1.11111	0	98.8889	lGMRDcr2dsmad2RNAi14639uasmelt2	1	122	0	123	0.813008	0	99.187
tkv*; sdRNAi x Dcr2; lGMR	22.3078	22.8855	54.8067	3.50917	10.2577	11.4486				lGMRDcr2meltRNAiVD105110madflag44256c	352	6	0	358	98.324	0	1.67598	lGMRmadflaguasmelt3	37	142	58	237	15.6118	24.4726	59.9156									madRNAilGMRxDcr2wtsRNAi	13	189	0	202	6.43564	0	93.5644	Dcr2dsmad2RNAixlGMRmelt	0	209	0	209	0	0	100
ykiRNAi x Dcr2; lGMR	0	0	100	0	0	0												madflaglGMRxlGMRmelt	20	79	33	132	15.1515	25	59.8485									madRNAilGMRxDcr2wtsRNAia	4	196	0	200	2	0	98	Dcr2dsmad2RNAixlGMRmelt1	1	339	2	342	0.292398	0.584795	99.1228
lGMR; UAS-yki x Dcr2; madflag; sdRNAi	43.3489	56.6511	0	6.66197	6.66197	0												madflaglGMRxlGMRmelt1	19	68	15	102	18.6275	14.7059	66.6667									madRNAilGMRxDcr2wtsRNAib	6	189	0	195	3.07692	0	96.9231	Dcr2dsmad2RNAixlGMRmelt2	0	135	2	137	0	1.45985	98.5401
Dcr2; lGMR; babo* x ykiRNAi; sdRNAi	31.699	43.7874	24.5136	6.58461	9.01399	7.22574												madflaglGMRxlGMRmelt2	11	72	15	98	11.2245	15.3061	73.4694									madRNAilGMRxDcr2wtsRNAic	20	132	0	152	13.1579	0	86.8421	Dcr2dsmad2RNAixlGMRmelt3	0	127	0	127	0	0	100
Dcr2; lGMR x tkv*; ykiRNAi; sdRNAi	11.4894	17.2539	71.2567	2.23425	4.5226	5.45637												madflaglGMRxlGMRmelt3	28	257	34	319	8.77743	10.6583	80.5643									madRNAilGMRxDcr2wtsRNAid	1	186	0	187	0.534759	0	99.4652	Dcr2dsmad2RNAixlGMRmelt4	0	167	2	169	0	1.18343	98.8166
ykiRNAi; lGMR stock	47.8069	0	52.1931	3.692	0	3.692												madflaglGMRxlGMRmelt4	13	76	31	120	10.8333	25.8333	63.3333									madRNAilGMRxDcr2wtsRNAie	1	201	0	202	0.49505	0	99.505	Dcr2dsmad2RNAixlGMRmelt5	0	100	0	100	0	0	100
Dcr2; sdRNAi x lGMR; babo*	40.2607	36.7493	22.99	8.77456	6.07383	2.85531												madflaglGMRxlGMRmelt5	14	73	26	113	12.3894	23.0088	64.6018									lGMRDcr2madRNAi12635wtsRNAiBL34064	17	236	0	253	6.71937	0	93.2806
Dcr2; madRNAi; babo* x ykiRNAi; lGMR	63.6878	0	36.3122	3.57924	0	3.57924												madflaglGMRxlGMRmelt6	4	47	3	54	7.40741	5.55556	87.037									lGMRDcr2madRNAi12635wtsRNAiBL34064a	5	188	0	193	2.59067	0	97.4093
tkv*, dppRNAi BL36779	25.0578	18.4637	56.4785	4.37067	2.59319	5.81116																												lGMRDcr2madRNAi12635wtsRNAiBL34064b	1	193	0	194	0.515464	0	99.4845
babo*, dActBRNAi 242493	57.0775	0	42.9225	3.74084	0	3.74084
babo*, myoRNAi 31200	49.3358	2.3317	48.3325	6.87844	1.7341	5.96733
babo*, dawRNAi 13420	20.7648	0.848356	78.3868	3.49471	0.848356	3.81787				average					96.7611	0	3.2389						9.97598	16.9847	73.0393						1.16683	2.64946	96.1837						3.49377	0	96.5062						0.509772	0.906407	98.5838
tkv*, ActBRNAi 29597	22.0976	4.20877	73.6936	7.63046	2.05189	9.12732				std dev					2.04139	0	2.04139						5.61436	8.80744	11.3029						0.578376	2.34461	2.59192						3.825	0	3.825						0.770357	1.61169	2.19038
tkv*, dawRNAi 50911	55.7027	9.59006	34.7072	4.44933	1.0761	5.25758				std error					1.0207	0	1.0207						1.69279	2.65554	3.40795						0.333926	1.35366	1.49644						1.275	0	1.275						0.256786	0.537229	0.730125
tkv*, myoRNAi 31200	13.6147	10.0694	76.3159	2.25966	2.22217	4.26515				lGMRfur2BL11429	98	205	0	303	32.3432	0	67.6568	lGMRDcr2fur2RNAi101242	128	11	0	139	92.0863	0	7.91367	lGMRDcr2Fur2RNAiBL25959	86	18	0	104	82.6923	0	17.3077	lGMR3dcr2amonRNAi110788	241	48	0	289	83.391	0	16.609	lGMRDcr2amonRNAi29009	105	5	0	110	95.4545	0	4.54545
tkv*, scwRNAi	33.299	30.2803	36.4207	8.60152	6.36608	6.20388				lGMRfur2BL11429a	43	114	0	157	27.3885	0	72.6115	lGMRDcr2fur2RNAi101242b	98	0	0	98	100	0	0	lGMRDcr2Fur2RNAiBL25959a	66	11	0	77	85.7143	0	14.2857	lGMR3dcr2amonRNAi110788a	191	64	0	255	74.902	0	25.098	lGMRDcr2amonRNAi29009a	49	21	0	70	70	0	30
lGMR, tkv* x gbbRNAi 34898	38.2664	7.61501	54.1186	4.02482	2.33568	4.49341				lGMRfur2BL11429b	117	121	0	238	49.1597	0	50.8403	lGMRDcr2fur2RNAi101242c	60	1	0	61	98.3607	0	1.63934	lGMRDcr2Fur2RNAiBL25959b	66	5	0	71	92.9577	0	7.04225	lGMR3dcr2amonRNAi110788b	362	73	0	435	83.2184	0	16.7816	lGMRDcr2amonRNAi29009b	47	4	0	51	92.1569	0	7.84314
babo*, scwRNAi	37.3698	0	62.6302	11.9555	0	11.9555												lGMRDcr2fur2RNAi101242a	45	5	0	50	90	0	10									lGMR3dcr2amonRNAi110788c	285	23	0	308	92.5325	0	7.46753	lGMRDcr2amonRNAi29009c	68	10	0	78	87.1795	0	12.8205
tkv*, babo*, dppRNAi	72.1687	8.18715	19.6441	4.72371	2.32114	3.52956
babo*, dppRNAi	46.0381	0	53.9619	3.3242	0	3.3242
babo*, gbbRNAi	33.9418	0	46.4744	7.88564	0	10.4021
tkv*, babo9B3*	92.6477	4.63838	2.71391	2.96507	2.27415	0.841288
babo9B3*, tkvRNAi BL41904	77.1764	0	22.8236	3.75173	0	3.75173
tkv*, baboRNAi	6.10585	1.91464	91.9795	1.75322	0.618934	1.98212
madRNAi 12635, babo9B3*	22.9097	0	77.0903	2.81991	0	2.81991				average					36.2971	0	63.7029						95.1117	0	4.88825						87.1214	0	12.8786						83.511	0	16.489						86.1977	0	13.8023
dSmad2RNAi 14609, babo9B3*	22.6393	0.12987	77.2308	4.43953	0.12987	4.56205				std dev					11.4114	0	11.4114						4.82126	0	4.82126						5.2754	0	5.2754						7.20191	0	7.20191						11.3215	0	11.3215
madRNAi 12635, dSmad2RNAi 14609, babo9B3*	24.7926	0	75.2074	3.60189	0	3.60189				std error					6.58839	0	6.58839						2.41063	0	2.41063						3.04576	0	3.04576						3.60095	0	3.60095						5.66076	0	5.66076
tkv*, madRNAi 12635	6.35475	0	93.6452	2.14133	0	2.14133
tkv*, dSmad2RNAi 14609	35.5892	19.8642	44.5466	5.4756	1.939	6.36252				lGMRDcr2madRNAi12635snoNRNAi52513	182	31	0	213	85.446	0	14.554
tkv*, madRNAi 12635, dSmad2RNAi 14609	17.069	0	82.931	3.46424	0	3.46424				lGMRDcr2madRNAi12635snoNRNAi52513a	221	32	0	253	87.3518	0	12.6482
madflag, baboRNAi	9.94465	1.98577	88.0696	2.85986	0.856032	2.10296				lGMRDcr2madRNAi12635snoNRNAi52513b	212	36	0	248	85.4839	0	14.5161
dSmad2flag, baboRNAi	9.98942	0	90.0106	2.26855	0	2.26855
madflag, dSmad2flag, baboRNAi	7.11956	0.931691	91.9487	4.72923	0.492555	4.76189
madflag, tkvRNAi BL41904	27.7336	0	72.2664	2.4415	0	2.4415
tkvRNAi, dSmad2flag	29.8429	0	70.1571	2.0022	0	2.0022
smad2flag; madflag; lGMR x Dcr2; tkvRNAi	36.0878	3.82469	60.0875	3.60239	1.38052	4.79038
madflag, tkv*	66.9913	23.1725	9.8362	9.24136	5.09653	4.82236				average					86.0939	0	13.9061
tkv* x smad2flag; lGMR	49.1051	5.04036	45.8545	2.57602	1.21883	2.24686				std dev					1.08953	0	1.08953
smad2flag; madflag; lGMR x tkv*	85.8739	7.23159	6.89448	1.92725	0.998153	1.12784				std error					0.629041	0	0.629041
dppRNAi, Melt	95.0241	3.95624	1.01964	1.37286	1.18698	0.252735
meltRNAi, babo9B3*	0.493535	0	99.5065	0.282281	0	0.282281				lGMRDcr2tkvactsaxQDHA3x	52	76	99	227	22.9075	43.6123	33.4802
Melt, babo9B3*	88.5309	5.63701	5.83207	2.00548	1.11562	1.11938				lGMRDcr2tkvactsaxQDHA3x1	39	66	97	202	19.3069	48.0198	32.6733
wtsRNAi, babo9B3*	100	0	0	0	0	0				lGMRDcr2tkvactsaxQDHA3x2	64	131	37	232	27.5862	15.9483	56.4655
Wts, babo9B3*	49.8433	0	50.1567	5.74275	0	5.74275
baboRNAi, meltRNAi VD105110	1.71631	5.51945	92.7642	0.345078	0.967626	0.718441
Melt, baboRNAi	88.5378	3.32573	8.13652	1.90518	2.01009	0.821813
Wts, baboRNAi	0	0	100	0	0	0
wtsRNAi BL34069, baboRNAi	91.4006	0	8.59945	2.27763	0	2.27763
tkv*, meltRNAi VD105110	6.88126	3.04937	90.0694	0.778728	0.747876	1.20707				average					23.2669	35.8601	40.873
tkv*, Melt	35.7085	54.8612	9.43027	4.4769	4.08714	1.46386				std dev					4.15132	17.3844	13.5096
tkv*, wtsRNAi BL34064	86.6874	9.53314	3.77951	4.44111	3.63622	1.15601				std error					2.39677	10.0369	7.79974
tkv*, Wts	5.02677	0	94.9732	2.25954	0	2.25954
Melt, tkvRNAi BL41904	99.5798	0	0.420168	0.420168	0	0.420168				PM181ProsG4babo9b3	237	104	0	341	69.5015	0	30.4985	PM181G4ProsG4tkvact	288	45	0	333	86.4865	0	13.5135	scabG4sensG4babo9b3	142	70	0	212	66.9811	0	33.0189	scabG4sensG4tkvact	292	11	0	303	96.3696	0	3.63036	Dcr2PM181ProsxmadRNAiDcr2	352	131	0	483	72.8778	0	27.1222
tkvRNAi BL41904, wtsRNAi BL34064	98.8808	0	1.11916	0.552878	0	0.552878				PM181ProsG4babo9b3a	241	73	0	314	76.7516	0	23.2484	PM181G4ProsG4tkvact1	270	33	0	303	89.1089	0	10.8911	scabG4sensG4babo9b3a	147	81	0	228	64.4737	0	35.5263	scabG4sensG4tkvact2	305	16	0	321	95.0156	0	4.98442	Dcr2PM181ProsxmadRNAiDcr2d	302	148	0	450	67.1111	0	32.8889
scwRNAi; UAS-Melt	87.8963	7.81991	4.28378	2.33822	1.60666	0.904537				PM181Prosxbaboact	209	112	0	321	65.109	0	34.891	PM181G4ProsG4tkvact2	308	67	0	375	82.1333	0	17.8667									scabG4sensG4tkvact1	350	16	0	366	95.6284	0	4.37158	Dcr2PM181ProsxmadRNAiDcr2a	251	82	0	333	75.3754	0	24.6246
scwRNAi; wtsRNAi	94.1819	1.59055	4.22755	3.60334	0.632424	3.19957				PM181Prosxbaboact1	253	151	0	404	62.6238	0	37.3762																									Dcr2PM181ProsxmadRNAiDcr2b	157	71	0	228	68.8596	0	31.1404
wtsRNAi, dppRNAi	91.4857	0.158228	8.35602	1.34915	0.158228	1.39409				PM181Prosxbaboact2	206	140	0	346	59.5376	0	40.4624																									Dcr2PM181ProsxmadRNAiDcr2c	288	101	0	389	74.036	0	25.964
madflag 44256, meltRNAi VD105110	3.2389	0	96.7611	1.0207	0	1.0207				PM181Prosxbaboact3	159	166	0	325	48.9231	0	51.0769
Melt, madflag	73.0393	16.9847	9.97598	3.40795	2.65554	1.69279				PM181Prosxbaboact4	243	151	0	394	61.6751	0	38.3249
Melt, madRNAi 12635	96.1837	2.64946	1.16683	1.49644	1.35366	0.333926				PM181Prosxbaboact5	273	119	0	392	69.6429	0	30.3571
madRNAi 12635, wtsRNAi BL34064	96.5062	0	3.49377	1.275	0	1.275
madRNAi 12635, UAS-yki 28816 x Dcr2; lGMR	100	0	0	0	0	0
Melt, dSmad2RNAi 14609	98.5838	0.906407	0.509772	0.730125	0.537229	0.256786				average					64.2206	0	35.7794						85.9096	0	14.0904						65.7274	0	34.2726						95.6712	0	4.32879						71.652	0	28.348
Wts, dSmad2flag	2.22832	0	97.7717	1.57195	0	1.57195				std dev					8.28146	0	8.28146						3.52339	0	3.52339						1.77303	0	1.77303						0.678044	0	0.678044						3.51662	0	3.51662
meltRNAi, dSmad2flag	3.22581	0.0512033	96.723	3.22581	0.0512033	3.27701				std error					2.92794	0	2.92794						2.03423	0	2.03423						1.25372	0	1.25372						0.391469	0	0.391469						1.57268	0	1.57268
smad2flag x meltRNAi VD105110, wtsGFP	17.1163	0	82.8837	3.51584	0	3.51584
smad2flag; madflag; lGMR x meltRNAiVD105110; Dcr2	0	0	100	0	0	0				sevmutstock	38	0	0	38	100	0	0	sevmutlGMRbabo9B3a	42	101	0	143	29.3706	0	70.6294	sevmutlGMRxsevmuttkvCATA2tkvCA8B3	15	325	53	393	3.81679	13.486	82.6972	sevmutxsevmutlGMR	161	103	0	264	60.9848	0	39.0152	sevmutlGMRxCanS	139	82	0	221	62.8959	0	37.1041
Wts, madflag	0	0	100	0	0	0				sevmutstock1	120	18	0	138	86.9565	0	13.0435	sevmutlGMRbabo9B3b	90	200	0	290	31.0345	0	68.9655	sevmutlGMRxsevmuttkvCATA2tkvCA8B3a	3	351	15	369	0.813008	4.06504	95.122	sevmutxsevmutlGMR1	248	102	0	350	70.8571	0	29.1429	sevmutlGMRxCanS1	161	18	0	179	89.9441	0	10.0559
Dcr2; wtsRNAi x smad2flag; lGMR	94.7	0.342466	4.95749	1.43132	0.342466	1.42414				sevmutstock2	85	2	0	87	97.7011	0	2.29885	sevmutlGMRbabo9B3d	79	304	0	383	20.6266	0	79.3734	sevmutlGMRxsevmuttkvCATA2tkvCA8B3b	21	280	56	357	5.88235	15.6863	78.4314	sevmutxsevmutlGMR2	177	141	0	318	55.6604	0	44.3396	sevmutlGMRxCanS3	67	42	0	109	61.4679	0	38.5321
wtsRNAi, dSmad2RNAi	94.7131	0.152905	5.13398	0.75013	0.152905	0.775123				sevmutisoB	105	4	0	109	96.3303	0	3.66972	sevmutlGMRbabo9B3 2	106	230	0	336	31.5476	0	68.4524	sevmutlGMRxsevmuttkvCATA2tkvCA8B3c	29	369	63	461	6.29067	13.6659	80.0434	sevmutxsevmutlGMR3	166	117	0	283	58.6572	0	41.3428
Dad	62.6634	0	37.3366	2.75221	0	2.75221				sevmutisoB1	158	3	0	161	98.1366	0	1.86335	sevmutlGMRbabo9B3	26	111	0	137	18.9781	0	81.0219	sevmutlGMRxsevmuttkvCATA2tkvCA8B3d	13	246	35	294	4.42177	11.9048	83.6735	sevmutxsevmutlGMR4	239	115	0	354	67.5141	0	32.4859
Fur2 BL11429	63.7029	0	36.2971	6.58839	0	6.58839				sevmutisoB2	177	7	0	184	96.1957	0	3.80435																	sevmutxsevmutlGMR5	160	122	0	282	56.7376	0	43.2624
fur2RNAi 101242	4.88825	0	95.1117	2.41063	0	2.41063																												sevmutisoBxlGMR	89	104	8	201	44.2786	3.9801	51.7413
fur2RNAi BL25959	12.8786	0	87.1214	3.04576	0	3.04576																												sevmutisoBxlGMR1	69	60	0	129	53.4884	0	46.5116
fur2RNAi 51743	13.995	1.96078	84.0442	3.60381	1.96078	4.34358																												sevmutisoBxlGMR2	60	53	0	113	53.0973	0	46.9027
fur2RNAi 1021	20.7608	0	79.2392	5.89119	0	5.89119				average					95.8867	0	4.11329						26.3115	0	73.6885						4.24492	11.7616	83.9935						57.9195	0.442233	41.6383						71.436	0	28.564
fur1RNAi 25837	18.334	0	81.666	8.9387	0	8.9387				std dev					4.58942	0	4.58942						6.0245	0	6.0245						2.17134	4.50724	6.5606						7.94389	1.3267	7.16187						16.0444	0	16.0444
fur1RNAi 41914	24.2483	0	75.7517	8.50025	0	8.50025				std error					1.87362	0	1.87362						2.69424	0	2.69424						0.971053	2.0157	2.93399						2.64796	0.442233	2.38729						9.26325	0	9.26325
fur1RNAi 22853	1.1214	0	98.8786	0.168417	0	0.168417
UAS-amon29002	30.4494	0	69.5506	2.68665	0	2.68665				sevmutlGMRxsevmuthbs	69	65	0	134	51.4925	0	48.5075	PM181Prosxhbs	226	72	0	298	75.8389	0	24.1611	sensscabxhbs	322	156	0	478	67.364	0	32.636	lGMR3hbsFRT42EP27617	44	129	0	173	25.4335	0	74.5665	lGMR3UAShbs41797	249	141	0	390	63.8462	0	36.1538
UAS-amon 29008	41.014	0	58.986	4.08854	0	4.08854				sevmutlGMRxsevmuthbs1	66	58	0	124	53.2258	0	46.7742	PM181Prosxhbs1	301	136	0	437	68.8787	0	31.1213	sensscabxhbs1	307	102	0	409	75.0611	0	24.9389	lGMR3hbsFRT42EP27617a	27	125	0	152	17.7632	0	82.2368	lGMR3UAShbs41797a	169	120	0	289	58.4775	0	41.5225
UAS-amon 29007	39.1896	0	60.8104	0.728079	0	0.728079				sevmutlGMRxsevmuthbs2	61	88	0	149	40.9396	0	59.0604	PM181Prosxhbs2	204	130	0	334	61.0778	0	38.9222	sensscabxhbs2	167	76	0	243	68.7243	0	31.2757	lGMR3hbsFRT42EP27617b	21	241	0	262	8.01527	0	91.9847	lGMR3UAShbs41797b	109	104	0	213	51.1737	0	48.8263
amonRNAi 110788	16.489	0	83.511	3.60095	0	3.60095				sevmutlGMRxsevmuthbs3	71	37	0	108	65.7407	0	34.2593	PM181Prosxhbs3	378	209	0	587	64.3952	0	35.6048	sensscabxhbs3	180	103	0	283	63.6042	0	36.3958	lGMR3hbsFRT42EP27617c	4	155	0	159	2.51572	0	97.4843	lGMR3UAShbs41797d	217	323	0	540	40.1852	0	59.8148
amonRNAi 29009	13.8023	0	86.1977	5.66076	0	5.66076				sevmutlGMRxsevmuthbs4	113	105	0	218	51.8349	0	48.1651	PM181Prosxhbs4	389	127	0	516	75.3876	0	24.6124	sensscabxhbs4	216	105	0	321	67.2897	0	32.7103	lGMRuashbsF4227617	39	153	0	192	20.3125	0	79.6875	lGMR3UAShbs41797e	204	173	0	377	54.1114	0	45.8886
amonRNAi BL41635	8.93602	0	91.064	1.40129	0	1.40129				sevmutlGMRxsevmuthbs5	37	74	0	111	33.3333	0	66.6667	PM181Prosxhbs5	288	127	0	415	69.3976	0	30.6024	sensscabxhbs5	340	128	0	468	72.6496	0	27.3504	lGMRuashbsF4227617a	45	95	0	140	32.1429	0	67.8571	lGMRhbs41797RT	135	183	0	318	42.4528	0	57.5472
amonRNAi 29010	15.5254	4.85005	79.6246	3.18606	1.33505	3.57037												PM181Prosxhbs6	240	105	0	345	69.5652	0	30.4348	sensscabxhbs6	190	66	0	256	74.2188	0	25.7812	lGMRuashbsF4227617b	50	143	0	193	25.9067	0	74.0933	lGMRhbs41797RT1	105	134	0	239	43.9331	0	56.0669
amonRNAi 44001	20.7942	0	79.2058	5.49829	0	5.49829																																				lGMRhbs41797RT2	102	121	0	223	45.7399	0	54.2601
tldRNAi 1215	16.6309	0	83.3691	3.66075	0	3.66075																																				lGMRuashbsat25C	155	142	0	297	52.1886	0	47.8114
tldRNAi 100930	3.49674	1.3529	95.1504	1.4982	0.341579	1.47231																																				lGMRuashbsat25C1	111	119	0	230	48.2609	0	51.7391
tldRNAi 1216	29.3015	0	70.6985	1.19497	0	1.19497																																				lGMRuashbsat25C2	171	163	0	334	51.1976	0	48.8024
UAS-tok 20105	32.084	0	67.916	3.98228	0	3.98228																																				lGMRuashbsat25C3	183	105	0	288	63.5417	0	36.4583
tokRNAi 110432	8.58511	0	91.4149	1.09231	0	1.09231				average					49.4278	0	50.5722						69.2202	0	30.7798						69.8445	0	30.1555						18.87	0	81.13						51.259	0	48.741
tokRNAi 2656	33.6327	0	66.3673	7.26094	0	7.26094				std dev					11.1506	0	11.1506						5.34929	0	5.34929						4.22475	0	4.22475						10.4671	0	10.4671						7.76774	0	7.76774
UAS-sog 15500	31.2834	0	68.7166	7.53826	0	7.53826				std error					4.5522	0	4.5522						2.02184	0	2.02184						1.59681	0	1.59681						3.95618	0	3.95618						2.24235	0	2.24235
UAS-sog x lGMR	42.3088	0	57.6912	1.9681	0	1.9681
sogY121	16.0105	0	83.9895	1.69236	0	1.69236
sogY506	11.2694	0	88.7306	1.65772	0	1.65772
sogRNAi	22.3764	0	77.6236	3.71532	0	3.71532
sogRNAi 105853	15.5693	3.83888	80.5918	2.37078	1.92746	3.14358				lGMRxshitsshits1	57	0	0	57	100	0	0	scabsensxshitsshits	275	45	0	320	85.9375	0	14.0625	Dcr2PM181ProsxUASshitsUASshits	126	58	0	184	68.4783	0	31.5217
sogRNAi 370107	33.6522	0	66.3478	6.05366	0	6.05366				lGMRxshitsshits2	51	0	0	51	100	0	0	scabsensxshitsshits1	234	21	0	255	91.7647	0	8.23529	Dcr2PM181ProsxUASshitsUASshits1	111	1	0	112	99.1071	0	0.892857
sogRNAi 37405	14.2309	0	85.7691	2.27582	0	2.27582				lGMRxshitsshits3	57	0	0	57	100	0	0	scabsensxshitsshits2	345	22	0	367	94.0054	0	5.99455	Dcr2PM181ProsxUASshitsUASshits2	142	67	0	209	67.9426	0	32.0574
tsgRNAi	40.9921	0	59.0079	2.69945	0	2.69945				lGMRxshitsshits4	35	0	0	35	100	0	0	scabsensxshitsshits3	280	55	0	335	83.5821	0	16.4179	Dcr2PM181ProsxUASshitsUASshits3	81	16	0	97	83.5052	0	16.4948
tsgRNAi 14894	29.3142	3.38473	67.3011	5.42013	2.77506	6.4688												scabsensxshitsshits4	294	15	0	309	95.1456	0	4.85437	Dcr2PM181ProsxUASshitsUASshits4	68	4	0	72	94.4444	0	5.55556
tsgRNAi 45355	5.80487	3.32253	90.8726	2.85775	1.24681	2.45508												scabsensxshitsshits5	340	11	0	351	96.8661	0	3.1339	Dcr2PM181ProsxUASshitsUASshits5	120	1	0	121	99.1736	0	0.826446
tsgRNAi 108350	46.0184	0	53.9816	5.60397	0	5.60397																				Dcr2PM181ProsxUASshitsUASshits6	213	22	0	235	90.6383	0	9.3617
sogRNAi 105853, tsgRNAi 45355	18.8906	0	81.1094	2.49511	0	2.49511
dSnoNRNAi 52513	9.764	0	90.236	1.28619	0	1.28619
Fur2EP; baboRNAi	12.7831	2.87879	84.3381	1.70454	2.87879	3.56354				average					100	0	0						91.2169	0	8.78309						86.1842	0	13.8158
Fur2EP; U-dpp, U-dpp	35.8665	0.586788	63.5467	1.20842	0.444218	1.2111				std dev					0	0	0						5.32141	0	5.32141						13.3992	0	13.3992
madRNAi 12635, dSnoNRNAi 52513	13.9061	0	86.0939	0.629041	0	0.629041				std error					0	0	0						2.17246	0	2.17246						5.06442	0	5.06442
tkv*, saxQDHA3x*	40.873	35.8601	23.2669	7.79974	10.0369	2.39677
Dcr2; PM181; Pros x CanS 25C	34.605	1.28676	64.1082	2.2952	1.28676	1.71058
PM181; Pros x Dcr2; dppRNAi	28.3072	0	71.6928	2.52553	0	2.52553
PM181UP>dppRNAi	35.1645	0	64.8355	1.30085	0	1.30085
PM181, Pros>babo9B3*	35.7794	0	64.2206	2.92794	0	2.92794
PM181, Pros>Dcr2, baboRNAi VD853	22.5292	0	77.4708	1.99509	0	1.7278
PM181, Pros>tkv*	14.0904	0	85.9096	2.03423	0	2.03423
PM181; Pros x tkv*; babo*	38.8447	0	61.1553	4.27486	0	4.27486
PM181; Pros x Dcr2; tkvRNAi	34.7088	0	65.2912	1.38209	0	1.38209
PM181UP>tkvRNAi	49.5883	0.17192	50.2398	2.17548	0.17192	2.13628
Sev; Pros>baboRNAi	33.9232	0	66.0768	5.07633	0	5.07633
ProsUP>baboRNAi	38.0351	0	61.9649	1.86862	0	1.86862
Sev, Pros>tkvRNAi	54.4807	0	45.5193	4.0028	0	4.0028
PM181, Pros>madRNAi 12635	28.348	0	71.652	1.57268	0	1.57268
PM181, Pros>dSmad2RNAi 14609	32.8132	0	67.1868	2.91676	0	2.91676
Dcr2; Scab; Sens x CanS 25C	29.2817	0	70.7183	1.20377	0	1.20377
Scab; Sens x Dcr2; dppRNAi	10.9353	0	89.0647	2.33739	0	2.33739
ScabUP >dppRNAi	62.1399	0	37.8601	2.50054	0	2.50054
Scab, Sens>babo9B3*	34.2726	0	65.7274	1.25372	0	1.25372
Scab, Sens>Dcr2; baboRNAi VD853	4.21014	0	95.7899	0.628141	0	0.628141
ScabUP>babo*	43.3433	0	56.6567	2.47757	0	2.47757
Scab, Sens>tkv*	4.32879	0	95.6712	0.391469	0	0.391469
Scab; Sens x tkv*; babo*	16.659	0	83.341	1.73571	0	1.73571
SensUP>baboRNAi	30.0236	2.36407	67.6123	#DIV/0!	#DIV/0!	#DIV/0!
Scab; Sens x Dcr2; tkvRNAi	9.62276	0	90.3772	1.9162	0	1.9162
ScabUP>tkvRNAi	53.0958	0	46.9042	1.45684	0	1.45684
Scab, Sens>madRNAi 12635	8.42212	0	91.5779	1.30094	0	1.30094
Scab, Sens>dSmad2RNAi 14609	12.1311	0	87.8689	1.18814	0	1.18814
Scab; Sens x madflag	7.33572	0	92.6643	0.628102	0	0.628102
Scab; Sens x dSmadflag	13.0603	0	86.9397	2.99351	0	2.99351
UP stock	67.0959	0	32.9041	4.93978	0	4.93978
chpG4xCanS29C	45.8129	0	54.1871	1.95469	0	1.95469
chpG4>Dcr2; dppRNAi	49.7013	0	50.2987	2.50927	0	2.50927
chpG4>Dcr2; baboRNAi	34.8741	0	65.1259	1.9383	0	1.9383
chpG4>Dcr2; tkvRNAi	50.5657	0	49.4343	1.64735	0	1.64735
chpG4>Dcr2; madRNAi	44.1727	0	55.8273	2.83127	0	2.83127
chpG4>Dcr2; dSmad2RNAi	48.1794	0	51.8206	2.59981	0	2.59981
dve>Dcr2; baboRNAi	53.5584	0	46.4416	1.96396	0	1.96396
dve>Dcr2; dppRNAi	66.1228	0	33.8772	1.32327	0	1.32327
pph13>Dcr2; dppRNAi	44.1149	0	55.8851	3.14268	0	3.14268
pph13>Dcr2; baboRNAi	16.2779	0	83.7221	3.47681	0	3.47681
pph13>Dcr2; tkvRNAi	34.5598	0	65.4402	2.88556	0	2.88556
pph13>Dcr2; madRNAi	38.5012	0.0798722	61.419	10.2535	0.0798722	10.2043
otd1.6>Dcr2; baboRNAi	1.86868	0	98.1313	0.569151	0	0.569151
pph13xCanS	41.5378	0	58.4622	4.17503	0	4.17503
devxCanS	52.6885	0	58.4622	1.90058	0	1.90058
otd1.6>Dcr2; madRNAi	11.3338	0	88.6662	4.22056	0	4.22056
otd1.6>Dcr2; dppRNAi	18.5659	0	81.4341	1.09875	0	1.09875
otd1.6>Dcr2; tkvRNAi	18.367	0	81.633	2.19659	0	2.19659
PM181; Pros>ActBRNAi 42493	48.3863	0	51.6137	1.96496	0	1.96496
Otd1.6 x CanS	45.2124	0	54.7876	3.11076	0	3.11076
dve>Dcr2; ActBRNAi 242493	57.339	0	42.661	2.5944	0	2.5944
Otd1.6>Dcr2; dawRNAi 13420	34.1707	0	65.8293	3.983	0	3.983
Otd1.6>Dcr2; ActBRNAi 242493	34.8487	0	65.1513	3.02999	0	3.02999
Otd1.6>Dcr2; myoRNAi 31200	28.708	0	71.292	3.18383	0	3.18383
PM181; Pros>Dcr2; myoRNAi 31200	43.2204	0	56.7796	3.37258	0	3.37258
pph13>Dcr2; ActBRNAi 242493	39.8971	0	60.1029	5.07598	0	5.07598
pph13>Dcr2; myoRNAi 13420	27.5469	0	72.4531	3.01784	0	3.01784
Scab; Sens>Dcr2; ActBRNAi 242493	30.055	0	69.945	1.15977	0	1.15977
Scab; Sens>Dcr2; myoRNAi 31200	17.5405	0	82.4595	1.59863	0	1.59863
dve>Dcr2; myoRNAi 31200	58.0202	0	41.9798	4.07179	0	4.07179
pph13>Dcr2; baboRNAi VD853	18.717	0.873781	80.4093	1.68241	0.381071	1.98115
Dcr2; Scab; Sens>Dcr2; dawRNAi 13420	14.2971	0	85.7029	4.12531	0	4.12531
dve>Dcr2; dawRNAi 13420	49.1686	0	50.8314	4.39366	0	4.39366
dve>Dcr2; baboRNAi VD853	46.1508	0	53.8492	3.96462	0	3.96462
lGMR>babo*, salm>Gal80	75.9478	0.123153	23.9291	6.38449	0.123153	6.44882
otd1.6>Dcr2; baboRNAi VD853	3.7426	0	96.2574	1.98716	0	1.98716
pph13>Dcr2; dawRNAi 13420	34.9472	0	65.0528	5.24196	0	5.24196
lGMR>tkv*, salm>Gal80	38.4714	0	61.5286	1.56638	0	1.56638
lGMR>tkv*, sca>Gal80	66.8492	22.1987	10.9521	3.0112	1.9562	2.58991
lGMR>babo*, sca>Gal80	87.2179	0	12.7821	3.74277	0	3.74277
CanS x salm	40.0318	0	59.9682	1.56914	0	1.56914
Dcr2; baboRNAi VD853; lGMR x salm>Gal80	38.6274	0	61.3726	1.01622	0	1.01622
Dcr2; baboRNAi VD853; lGMR x sca>Gal80	37.3915	0	62.6085	2.26001	0	2.26001
Dcr2; baboRNAi VD853 x salm	6.16136	0	93.8386	2.15118	0	2.15118
Dcr2; lGMR; tkvRNAi x salm>Gal80	50.0979	0	49.9021	2.90733	0	2.90733
Dcr2; lGMR; tkvRNAi x sca>Gal80	52.3623	0	47.6377	2.40486	0	2.40486
salm>Gal80 x lGMR; GFP	43.6132	0	56.3868	2.32606	0	2.32606
salm>Gal80 x RFP, lGMR	48.4118	0	51.5882	2.79687	0	2.79687
Dcr2lGMRdppRNAixsalmlexAlexAOPGal80	54.204	0	45.796	1.25659	0	1.25659
sca>Gal80 x lGMR; GFP	45.7379	0	54.2621	2.09096	0	2.09096
sca>Gal80 x RFP, lGMR	42.2289	0	57.7711	3.63296	0	3.63296
Dcr2lGMRdppRNAixscalexAlexAOPGal80	51.6831	0	48.3169	1.5137	0	1.5137
Dcr2; tkvRNAi x dveG4	54.1667	0	45.8333	3.07389	0	3.07389
Dcr2; tkvRNAi x salm	40.5402	0	59.4598	3.49866	0	3.49866
PM181Pros x dawRNAi; Dcr2	28.6219	0	71.3781	3.31824	0	3.31824
Rh6 x babo*	37.624	0.906555	61.4694	2.86974	0.906555	2.66397
Rh6 x tkv*	19.9741	0	80.0259	3.03136	0	3.03136
tkv*; lGMR x salm>Gal80	53.0204	18.1258	28.8539	6.27336	3.46325	6.17288
ActBRNAi; Dcr2 x salm	25.8006	0	74.1994	2.81099	0	2.81099
Dcr2; dawRNAi x salm	27.9121	0	72.0879	2.70604	0	2.70604
scab, sens x GFPRNAi	17.9117	0	82.0883	1.5956	0	1.5956
Dcr2; myoRNAi x salm	41.8994	0	58.1006	2.97013	0	2.97013
Dcr2; dppRNAi x salm	24.4866	0	75.5134	3.394	0	3.394
tkv* x salm	5.06163	0.354938	94.5834	1.5369	0.229118	1.55272
ActBRNAi; Dcr2 x UAS-daw; lGMR	3.31716	0	96.6828	1.02689	0	1.02689
Dcr2; myoRNAi x UAS-daw; lGMR	6.69098	0	93.309	1.77555	0	1.77555
amonRNAi x Dcr2; PM181; Pros BAD DCR2	36.4567	0	63.5433	1.99786	0	1.99786
Fur2RNAi x Dcr2; PM181; Pros BAD DCR2	18.6514	0	81.3486	1.11253	0	1.11253
Fur2RNAi x Dcr2; Scab; Sens BAD DCR2	11.8139	0	88.1861	1.60267	0	1.60267
Scab, Sens x amonRNAi BAD DCR2	26.6721	0	73.3279	0.896117	0	0.896117
Dcr2; PM181; Pros x CanS 29C	28.5318	0	71.4682	3.23902	0	3.23902
Fur2EP x Dcr2; PM181; Pros	39.3564	0	60.6436	1.03621	0	1.03621
PM181, Pros x fur2RNAi; Dcr2	15.0896	0	84.9104	3.49456	0	3.49456
PM181; Pros x amonRNAi; Dcr2	45.5815	0	54.4185	1.84832	0	1.84832
Dcr2; Scab; Sens x CanS 29C	28.4511	0	71.5489	2.14843	0	2.14843
Scab, Sens x Fur2EP	19.5062	0	80.4938	2.4016	0	2.4016
Scab, Sens x fur2RNAi; Dcr2	8.55437	0	91.4456	1.2785	0	1.2785
Scab; Sens x amonRNAi; Dcr2	30.3804	0	69.6196	1.11829	0	1.11829
Dcr2; PM181; dppRNAi x otd1.6G4; Dcr2	54.2398	0	45.7602	2.27149	0	2.27149
sev-/-; lGMR (2) stock	24.71	0	75.29	2.99341	0	2.99341
sev-/-; lGMR x CanS	28.564	0	71.436	9.26325	0	9.26325
sev-/- x sev-/-; lGMR	41.6383	0.442233	57.9195	2.38729	0.442233	2.64796
sev-/- stock	4.11329	0	95.8867	1.87362	0	1.87362
sev-/- babo9B3*	73.6885	0	26.3115	2.69424	0	2.69424
sev-/- tkv*	83.9935	11.7616	4.24492	2.93399	2.0157	0.971053
sev-/-UAS-hbs	50.5722	0	49.4278	4.5522	0	4.5522
PM181, Pros>hbs	30.7798	0	69.2202	2.02184	0	2.02184
Scab, Sens>hbs	30.1555	0	69.8445	1.59681	0	1.59681
lGMR>hbsFRT42EP27617	81.13	0	18.87	3.95618	0	3.95618
lGMR>UAShbs41797	48.741	0	51.259	2.24235	0	2.24235
Dcr2; rstRNAiBL28672 x lGMR>UAShbs	7.49108	0	92.5089	1.26042	0	1.26042
hbsRNAi 40898	28.3359	0	71.6641	7.51567	0	7.51567
lGMRDcr2rstRNAiBL28672	10.6361	3.14459	86.2193	2.13746	2.05933	2.86914
lGMR x UAS-shits; UAS-shits	0	0	100	0	0	0
Scab, Sens x UAS-shits; UAS-shits	8.78309	0	91.2169	2.17246	0	2.17246
PM181, Pros x UAS-shits; UAS-shits	13.8158	0	86.1842	5.06442	0	5.06442
			UAS-scw 2A2	0.325269	ns	fur2RNAi 1021	0.183956	ns
			UAS-scw HA1A3	0.054476	*	fur1RNAi 41914	0.575283	ns
			UAS-scw HA57A2	0.130414	ns	fur1RNAi 22853	3.54298e-06	***
			UAS-daw 9A3	0.17947	ns	UAS-amon 29002	0.106272	ns
			UAS-daw 9B2	0.236275	ns	UAS-amon 29008	0.698022	ns
ttest			UAS-gbbGFP	0.35196	ns	UAS-amon 29007	0.957216	ns
dppRNAi 36779 vs dppRNAi + myoRNAi 31200	0.68401	ns	UAS-gbb12649	0.887786	ns	tldRNAi 1216	0.501101	ns
dppRNAi 36779 vs dppRNAi + ActBRNAi	0.191268	ns	dActBRNAi BL10174	0.599613	ns	UAS-tok 20105	0.166728	ns
myoRNAi 31200 vs myoRNAi + ActBRNAi	0.0624512	*	gbbRNAi; TM2/TM6B	0.354772	ns	tokRNAi 110432	3.37731e-05	***
ActBRNAi 29597 vs dppRNAi + ActBRNAi	0.301078	ns	gbbRNAi	0.0645784	*	tokRNAi 2656	0.724556	ns
ActBRNAi 42493 vs myoRNAi 31200 + ActBRNAi	0.000252753	***	daw 103179	0.677222	ns	UAS-sog 15500	0.187211	ns
myoRNAi 31200 vs dppRNAi + myoRNAi 31200	0.176507	ns	smad2flag; madRNAi vs smad2flag	0.00103736	***	sogRNAi	0.130741	ns
tkvRNAibabo* vs Dcr2; lGMR	4.50184e-06	***	medRNAi 19688	0.018438	**	sogRNAi 105853	0.000231415	***
tkv*baboRNAi vs Dcr2; lGMR	1.05683e-06	***	medRNAi 19699	0.0888226	*	sogRNAi 370107	0.728763	ns
lGMR control vs babo9B3*	5.72205e-10	***	dppRNAi 8a3 vs Drc2; lGMR	0.0175166	**	sogRNAi 37405	1.99104e-05	***
WT control vs dppd8/d10	0.000730058	***	dppRNAi 8D2 vs Dcr2; lGMR	0.000871022	***	tsgRNAi	0.0853474	*
lGMR control vs Fur2EP	0.0539813	*	dppRNAi 9B2 9B3 vs Dcr2; lGMR	0.000948961	ns	tsgRNAi 14894	0.791903	ns
lGMR control vs Dad	0.00162693	***	dppRNAi 25782 vs Dcr2; lGMR	0.00142959	***	tsgRNAi 45355	2.04485e-05	***
lGMR control vs tkv*	5.55462e-09	***	dppRNAi 31531 vs Dcr2; lGMR	0.0937263	*	tsgRNAi 108350	0.0678786	*
lGMR control vs dSmad2flag	0.0419778	**	dppRNAi 33611 vs Dcr2; lGMR	0.0370684	**	sogRNAi 105853 tsgRNAi 45355	0.0151765	**
lGMR control vs madflag	1.16316e-07	***	gbbRNAi BL34898 vs Dcr2; lGMR	0.00707058	***	daw113490 vs lGMR x CanS	0.0420414	**
babo* vs babo*, madRNAi	3.20064e-07	***	gbbRNAi 31257 vs Dcr2; lGMR	0.0186892	**	daw103179 vs lGMR x CanS	0.561828	ns
tkv*, baboRNAi vs baboRNAi	0.725357	ns	dActB9A3 vs lGMR x CanS	0.204036	ns	sogRNAi 105853 vs Dcr2; lGMR x CanS	0.050848	*
tkvRNAi; babo9B3 vs babo9B3*	0.0269708	**	dActBRNAi BL42493 vs Dcr2; lGMR	0.00844526	***	daw113490 vs lGMR x CanS 29C	0.0420414	**
tkv* vs tkv*, madRNAi	5.81499e-13	***	dActBRNAi VDRC vs Dcr2; lGMR	0.0719223	*	dawRNAi vs babo*; dawRNAi	0.00339851	***
tkv* vs tkv*, dSmad2RNAi	0.0159169	**	dActBd80 vs CanS	0.0579933	*	PM181; Pros vs PM181; Pros; babo*	0.755754	ns
tkv vs madflag	0.317759	ns	dawRNAi 105309 vs Dcr2; lGMR	0.00335002	**	PM181; Pros x CanS 29C vs PM181; Pros x fur2RNAi	0.0162257	**
baboRNAi vs madflag, baboRNAi	0.188429	ns	dawRNAi 13420 vs Dcr2; lGMR	0.00141135	***	Scab; Sens x CanS 29C vs Scab; Sens x fur2RNAi	2.63757e-05	***
madflag vs madflag, baboRNAi	6.23788e-08	***	dawRNAi 34974 vs Dcr2; lGMR	0.322144	ns	baboARNAi		***
madflag vs tkvRNAi, madflag	6.66987e-08	***	dawRNAi 50911 vs Dcr2; lGMR	0.0582894	*	baboBRNAi	0.0122895	**
dSmad2flag vs babo9B3*	0.00958627	***	myoRNAi 31114 vs Dcr2; lGMR	0.0975214	ns	baboCRNAi	0.289112	ns
tkv* vs tkv*, dppRNAi	0.00394181	***	myoRNAi 36840 vs Dcr2; lGMR	0.0351748	**	UAS-baboA	7.67954e-06	***
sev-/-; babo* vs babo*	0.29324	ns	scwRNAi 105303 vs Dcr2; lGMR	0.304719	ns	UAS-baboB	0.00222545	***
sev-/-, tkv* vs tkv*	0.00134596	***	Dad	0.00162693	***
PM181, Pros>madRNAi vs Scab, Sens>madRNAi	2.53942e-05	***	Fur2 BL11429	0.0539813	*
PM181, Pros>dSmad2RNAi vs Scab, Sens>dSmad2RNAi	0.000429742	***	fur2RNAi 101242	0.0010183	***
fur1RNAi 25837 vs Dcr2; lGMR	0.274854	ns	fur2RNAi BL25959	0.0105638	***
amonRNAi 44001 vs Dcr2; lGMR	0.19123	ns	fur2RNAi 51743	0.0194108	**
amonRNAi 29010 vs Dcr2; lGMR	0.0851397	*	amonRNAi BL41635	0.00301796	***
amonRNAi 29009 vs Dcr2; lGMR	0.0459944	**	tldRNAi 100930	0.000992435	***
amonRNAi 110788 vs Drc2; lGMR	0.0299775	**	dSnoNRNAi 52513	0.00363833	***
tldRNAi 1215 vs Dcr2; lGMR	0.0292197	**	fur2 BL11429 vs Fur2EP; baboRNAi	0.00611392	***
ActBRNAi 29597 vs Dcr2: lGMR	0.0231743	ns	Fur2 BL11429 vs Fur2EP; U-dpp, U-dpp	0.0495522	**
ActBRNAi 42795 vs Dcr2; lGMR	0.00844526	***
myoRNAi 31200 vs Dcr2; lGMR	0.0649505	*	tkvRNAi 3059	0.330478	ns
dppRNAi 36779 vs Dcr2; lGMR	0.00116444	***	tkv delta95K	7.4327e-07	***
baboRNAi VD106092 vs Dcr2; lGMR	0.00122357	***	saxQD HA1A	0.203959	ns
baboRNAi VD853	0.0130062	**	saxQD HA3X	0.691259	ns
tkvRNAi 41904	0.000923073	***	saxQD HA5D3	0.0406158	**
tkvRNAi 105834	0.00157972	*	saxRNAi 42436	0.00860425	***
tkvRNAi 31040	0.0018565	***	saxRNAi 46350	0.39254	ns
tkvRNAi 31041	0.00188838	***	saxRNAi 46356	0.502758	ns
tkvRNAi 35166	0.0491881	**	saxRNAi 9433	0.589034	ns
tkvRNAi 40937	0.0454066	**	saxRNAi 9434	0.0664411	*
Dcr2; lGMR vs madRNAi; babo9B3*	0.775593	ns	flagSmad2 vs Dcr2; lGMR	0.00731488	***
madRNAi vs madRNAi; babo9B3*	0.00157834	***	uas-dpp 1486 vs lGMR 29C	0.00642065	**
Dcr2; lGMR vs Smad2RNAi; babo9B3*	0.124761	ns	uas-dpp 58783 vs lGMR 29C	0.58801	ns
Dcr2; Smad2RNAi vs Smad2RNAi; babo9B3*	0.248561	ns	CMdActB1 vs lGMR 29C	0.254541	ns
baboRNAi VD106092 vs Dcr2; lGMR	0.00122357	***	UAS-daw d05680 vs lGMR 29C	1.88787e-06	ns
UP stock vs PM181UPdppRNAi	0.0176845	**	UAS-daw 113490 vs lGMR 29C	0.623832	ns
scabsens vs scabsensdppRNAi	0.000135975	***	mavRNAI 34650	0.0496173	**
UP stock vs ProsUPbaboRNAi	0.0171543	**	mavRNAI 36809	0.232145	ns
dcr2scabsens vs scabsensbabo9B3*	0.0554409	*	scwRNAi 21400	0.28779	ns
chpG4 vs chpG4baboRNAi	0.00221112	***	scwRNAi 21399	0.109719	ns
PM181Pros vs PM181ProstkvRNAi	0.11183	ns	scabsens vs scabsenstkvRNAi	2.94479e-05	***
PM181Pros vs PM181Prostkv*	0.00454736	***	scabsens vs scabsenstkv*	2.13913e-05	***
PM181Pros vs PM181Prostkv*babo*	0.0892283	*	scabsens vs scabsenstkv*babo*	0.00136478	***
UP stock vs PM181UPtkvRNAi	0.0526505	*	UP stock vs ScabUPtkvRNAi	0.0946957	*
Dcr2; lGMR vs Dcr2; lGMR dSmad2RNAi	0.032349	**	Dc2; lGMR vs madRNAi	0.000803715	***
scabsens vs scabsensmadRNAi	2.53525e-05	***	Dcr2; lGMR vs dSmad2RNAi	0.032349	**
scabsens vs scabsensdsmad2RNAi	0.000114835	***
co+Rh5%
lGMR>tkv*	madflag	tkv*, dSmad2RNAi	tkv*, dppRNAi	sev-/-, tkv*	amonRNAi 29010	dActB9A3	fur2EP; baboRNAi	Fur2EP; U-dpp, U-dpp	tkvRNAi 3059	lGMRxCanS29
70.317	77.8894	67.9739	62.1875	96.1832	21.0145	73.1092	19.4737	33.4311	81.3953	56.621
77.2242	76.4901	85.3107	56.5972	99.187	27.3504	76.5152	11.0727	42.2122	58.75	52.4793
75.2151	81.5476	29.0456		94.1176	10.4478	46.0481	14.557	41.4948	7.5188	45.7265
81.1024	72.5	18.4783		93.7093	22.6891	37.561	7.72201	36.1413	24	60.5128
		20.1299		95.5782			31.3636	31.6456	37.7358	55.8824
97.4138		41.6667					9.78261	36.828	53.6364	53.1792
95.2381		78.1065						34.3478		63.285
93.8735		23.3083						38.189		69.0583
82.9268		91.0714						33.79		58.6364
63.1068										67.1053
74.7826										31.9767
95.3271										25.4167
67.3333										40.3226
										42.0054
saxHA3X	saxRNAi 42436	saxRNAi 46356	saxRNAi 9433	saxRNAi 9434		UAS-daw 113490	UAS-daw 103179	sogRNAi 105853		24.878
31.25	7.35294	30.3665	12.3596	20.1149		40.5797	38.5185	11.8971		32.9193
40.7821	14.8936	34.7518	27.234	14.2857		55.9659	51.5957	27.5773		26.9625
41.2844	14.4737	18.0328	21.0526	26.8657		53.8462	32.8125	11.032		17.8683
17.8344	17.8571	27.2727	46.2963	20.9125		59.5238	57.2581	16.9492		24.1379
51.5625						51.7685	49.2857	6.89655		34.5395
						49.3036		23.3577		27.7143
								27		0
								30.5556		43.3918
										16.9078
							UAS-baboA	UAS-baboB		3.68959
							63.5659	69.5		0
							77.9412	72.3404		10.6145
							60	75.7225		7.51445
							60.2941	68.0412		2.9661
							67.0659	66.4706
							55.0296	34.4444
[truncated: 816 more columns]
